# Supplementary material for: Ca2+ Requirements for Long-Term Depression Are Frequency Sensitive in Purkinje Cells
Source: Front Mol Neurosci. 2018 Dec 4;11:438. doi: 10.3389/fnmol.2018.00438 (PMC6288660; doi:10.3389/fnmol.2018.00438)
Supplement: TABLE S1 — Model parameters and chemical species. [file Table_1.XLSX]

## Sheet: Parameters
Model parameters						Reference
We used the km and kcat previously reported by Kawaguchi and Hirano and we calculated Kf anf kb for this model, as follows:
kf_ca1_cam		4𝜇M-1s-1				[3]
kb_ca1_cam		100s-1				[3]
kf_ca2_cam		40𝜇M-1s-1				[3]
kb_ca2_cam		640s-1				[3]
kf_ca3_cam		40𝜇M-1s-1				[3]
kb_ca3_cam		700s-1				[3]
kf_can_cam		400𝜇M-1s-1				[3]
kb_can_cam		3s-1				[3]
kf_gc_no		1𝜇M-1s-				[3]
kb_gc_no		0.01s-1				[3]
kf_gc_gtp		0.735M-1s-1				[3]
kb_gc_gtp		29.5s-1				[3]
kcat_gc		7.35s-1				[3]
kdeg_no		0.673s-1				[3]
kf_cgmp_cam_pde1		37.5𝜇M-1s-1				[3]
kb_cgmp_cam_pde1		60s-1				[3]
kcat_cgmp_cam_pde1		15s-1				[3]
kf_cgmp_pde1		0.25𝜇M-1s-1				[3]
kb_cgmp_pde1		0.4s-1				[3]
kcat_cgmp_pde1		0.1s-1				[3]
kf_cgmp_pde5		7.5𝜇M-1s-1				[3]
kb_cgmp_pde5		12s-1				[3]
kcat_cgmp_pde5		3s-1				[3]
kdephos_pde1		0.2s-1				[3]
kf_camk_pde1		0.90𝜇M-1s-1				[3]
kb_camk_pde1		8s-1				[3]
kcat_camk_pde1		2s-1				[3]
kf_can_pde1		1.25𝜇M-1s-				[3]
kb_can_pde1		2s-1				[3]
kcat_can_pde1		0.5s-1				[3]
kf_cam_pde1		600𝜇M-1s-1				[3]
kb_cam_pde1		0.06s-1				[3]
kf_cam_pde1p		600𝜇M-1s-1				[3]
kb_cam_pde1p		0.36s-1				[3]
kf_pp2_pg		10𝜇M-1s-1				[3]
kb_pp2_pg		0.6s-1				[3]
kcat_gsub		2s-1				[3]
kf_pg_pp2		2𝜇M-1s-1				[3]
kb_pg_pp2		8s-1				[3]
kcat_gsub		2s-1				[3]
kf_pg_cam_can		1.56𝜇M-1s-1				[3]
kb_pg_cam_can		2s-1				[3]
kcat_gsub_cam_can		0.5s-1				[3]
kf_gsub_pkg		50𝜇M-1s-1				[3]
kb_gsub_pkg		8s-1				[3]
kcat_gsub_pkg		2s-1				[3]
kf_cgmp_pde5		1𝜇M-2s-1				[3]
kb_cgmp_pde5		0.25s-1				[3]
kf_pkg_cgmp		2𝜇M-2s-1				[3]
kb_pkc_cgmp		0.1s-1				[3]
kf_pp1_darp_pka		5.624𝜇M-1s-1				[3]
kb_pp1_darp_pka		10.8s-1				[3]
kcat_pp1_darp_pka		2.7s-1				[3]
kf_pp1_pdarp_can		1.5625𝜇M-1s-1				[3]
kb_pp1_pdarp_can		2s-1				[3]
kcat_pp1_pdarp_can		0.5s-1				[3]
kf_pp1_pdarp_pp2		2𝜇M-1s-1				[3]
kb_pp1_pdarp_pp2		8s-1				[3]
kcat_pp1_pdarp_pp2		2s-1				[3]
kf_darp_pka		5.624𝜇M-1s-1				[3]
kb_darp_pka		10.8s-1				[3]
kcat_darp_pka		2.7s-1				[3]
kf_pdarp_can		1.5625𝜇M-1s-1				[3]
kb_pdarp_can		2s-1				[3]
kcat_pdarp_can		0.5s-1				[3]
kf_pdarp_pp2		2𝜇M-1s-1				[3]
kb_pdarp_pp2		8s-1				[3]
kcat_pdarp_pp2		2s-1				[3]
kf_pp1_darp		0.5𝜇M-1s-1				[3]
kb_pp1_darp		0.5s-1				[3]
kf_pp1_pdarp		500𝜇M-1s-1				[3]
kb_pp1_pdarp		0.5s-1				[3]
kf_r2c2_pka_camp		1𝜇M-1s-1				[3]
kb_r2c2_pka_camp		1.5s-1				[3]
kf_r2c2_camp2bb		1𝜇M-1s-1				[3]
kb_r2c2_camp2bb		1.5s-1				[3]
kf_r2c2_camp2ab		10𝜇M-1s-1				[3]
kb_r2c2_camp2ab		7.5s-1				[3]
kf_r2c2_camp3bb		20𝜇M-1s-1				[3]
kb_r2c2_camp3bb		7.5s-1				[3]
kf_r2c2_camp3ab		1𝜇M-1s-1				[3]
kb_r2c2_camp3ab		0.75s-1				[3]
kf_r2c2_camp4		10𝜇M-1s-1				[3]
kb_r2c2_camp4		15s-1				[3]
kf_camp2_r2c_pka		5𝜇M-1s-				[3]
kb_camp2_r2c_pka		0.005s-1				[3]
kf_camp3_r2c_pka		5𝜇M-1s-				[3]
kb_camp3_r2c_pka		0.005s-1				[3]
kf_camp4_r2c_pka		5𝜇M-1s1-				[3]
kb_camp4_r2c_pka		6s-1				[3]
kf_camp4_r2_pka		10𝜇M-1s-1				[3]
kb_camp4_r2_pka		3s-1				[3]
kf_camp3_r2c		1𝜇M-1s-1				[3]
kb_camp3_r2c		0.75s-1				[3]
kf_camp4_r2c		10𝜇M-1s-1				[3]
kb_camp4_r2c		7.5s-1				[3]
kf_camp_pde4		0.125𝜇M-1s-1				[3]
kb_camp_pde4		0.2s-1				[3]
kcat_camp_pde4		0.05s-1				[3]
kf_camp_cam_pde1		2.083𝜇M-1s-1				[3]
kf_camp_cam_pde1		20s-1				[3]
kcat_camp_cam_pde1		5s-1				[3]
kf_camp_pde1		0.041𝜇M-1s-				[3]
kb_camp_pde1		0.4s-1				[3]
kcat_caml_pde1		0.1s-1				[3]
Parameters for CAMKII activation
We calculated the kf and kb for the activation of four subunits of CaMKII.
kon_cam		400𝜇M-1s-1				[3]
koff_cam		8s-1				[3]
k_t286		11𝜇s-1				[3][4]
k_350		0.5s-1				[3][4]
kon_cam_t286		400𝜇M-1s-1				[3]
koff_cam_t286		0.0008s-1				[3][5][6]

## Sheet: Chemical species
Chemical species						Initial concentration		References
Ca						4.5𝜇M		[1][2]
CBf		Calbindin (fast)				37.75𝜇M		[1][2]
CaCBf						2.1𝜇M		[1][2]
Ca2CBf						0.125𝜇M		[1][2]
CBs		Calbindin (slow)				36.25𝜇M		[1][2]
CaCBs						3.4𝜇M		[1][2]
Ca2CBs						0.125𝜇M		[1][2]
PV		Parvalbumin				1.15𝜇M		[1][2]
CaPV						8.4𝜇M		[1][2]
MgPV						30.45𝜇M		[1][2]
PKC						50 molecules		[1]
Raf						7 molecules		[1]
RKIP						1.0𝜇M		[1]
MEK						1.5𝜇M		[1]
RP						3𝜇M		[1]
ERK						1.0𝜇M		[1]
MKP						0.26𝜇M		[1]
PP5		Phosphatase 2A				1.0𝜇M		[1]
PP2A		Phosphatase 5				2𝜇M		[1][2][7]
PLA2		cPLA2				0.4𝜇M		[1]
PP1		Phosphatase 1				30 molecules		[1]
PMCA		PM Ca2+-ATPase				10 molecules		[1]
NCX		Na-Ca exchanger				3 molecules		[1]
SERCA		S/ER Ca2+-ATPase				100 molecules		[1]
AMPAR						3 molecules		[1]
AMPARextra						16 molecules		[1]
GRIP						22 molecules		[1]
GRIPAMPAR						100 molecules		[1]
NO		Nitric oxide				0.05𝜇M		[3]
CaMKII_s1_s2_s3_s4						20𝜇M		[3][8]
CaM		Calmodulin				60𝜇M		[3]
CaN		Calcineurin				10𝜇M		[3]
DARPP32						0.7𝜇M		[3]
R2C2_PKA						0.25𝜇M		[3]
PDE5		Phosphodiesterase5				0.6𝜇M		[3]
PDE1		Phosphodiesterase1				0.6𝜇M		[3]
PDE4		Phosphodiesterase4				0.6𝜇M		[3]
GC		Guanylyl cyclase				0.04𝜇M		[3]
PKG		Protein Kinase G				0.1𝜇M		[3]
G_sub		G-substrate				0.7𝜇M		[3]
cAMP						0.15𝜇M		[3]
AMP						100𝜇M		[3]
GTP						0.1𝜇M		[3]
GTP						0.1𝜇M		[3]
cGMP						0.02𝜇M		[3]
CaMKII chemical species (every specie is a different state of CAMKII activation).
We calculated the number of states for four subunits by Necklace function. We report 165 different states for 5 possible sates in evey subunit.
CaMKII_s1_s2_s3_s4
CaMKII_s1CaM3Ca_s2_s3_s4
CaMKII_s1_s2CaM3Ca_s3_s4
CaMKII_s1CaM3Ca_s2CaM3Ca_s3_s4
CaMKII_s1pCaM3Ca_s2CaM3Ca_s3_s4
CaMKII_s1CaM3Ca_s2pCaM3Ca_s3_s4
CaMKII_s1p_s2CaM3Ca_s3_s4
CaMKII_s1CaM3Ca_s2p_s3_s4
CaMKII_s1p_s2_s3_s4
CaMKII_s1_s2p_s3_s4
CaMKII_s1pCaM3Ca_s2pCaM3Ca_s3_s4
CaMKII_s1p_s2pCaM3Ca_s3_s4
CaMKII_s1pCaM3Ca_s2p_s3_s4
CaMKII_s1p_s2p_s3_s4
CaMKII_s1_s2pCaM3Ca_s3_s4
CaMKII_s1pCaM3Ca_s2_s3_s4
CaMKII_s1pp_s2_s3_s4
CaMKII_s1_s2pp_s3_s4
CaMKII_s1pp_s2p_s3_s4
CaMKII_s1p_s2pp_s3_s4
CaMKII_s1pp_s2pCaM3Ca_s3_s4
CaMKII_s1pCaM3Ca_s2pp_s3_s4
CaMKII_s1pp_s2CaM3Ca_s3_s4
CaMKII_s1CaM3Ca_s2pp_s3_s4
CaMKII_s1pp_s2pp_s3_s4
CaMKII_s1_s2CaM3Ca_s3CaM3Ca_s4CaM3Ca
CaMKII_s1CaM3Ca_s2CaM3Ca_s3CaM3Ca_s4
CaMKII_s1CaM3Ca_s2CaM3Ca_s3_s4CaM3Ca
CaMKII_s1CaM3Ca_s2_s3CaM3Ca_s4CaM3Ca
CaMKII_s1CaM3Ca_s2CaM3Ca_s3CaM3Ca_s4CaM3Ca
CaMKII_s1_s2_s3CaM3Ca_s4
CaMKII_s1_s2_s3_s4CaM3Ca
CaMKII_s1_s2_s3CaM3Ca_s4CaM3Ca
CaMKII_s1_s2_s3pCaM3Ca_s4CaM3Ca
CaMKII_s1_s2_s3CaM3Ca_s4pCaM3Ca
CaMKII_s1_s2_s3pCaM3Ca_s4pCaM3Ca
CaMKII_s1_s2CaM3Ca_s3CaM3Ca_s4
CaMKII_s1_s2pCaM3Ca_s3CaM3Ca_s4
CaMKII_s1_s2CaM3Ca_s3pCaM3Ca_s4
CaMKII_s1_s2pCaM3Ca_s3pCaM3Ca_s4
CaMKII_s1CaM3Ca_s2_s3_s4CaM3Ca
CaMKII_s1pCaM3Ca_s2_s3_s4CaM3Ca
CaMKII_s1CaM3Ca_s2_s3_s4pCaM3Ca
CaMKII_s1pCaM3Ca_s2_s3_s4pCaM3Ca
CaMKII_s1pCaM3Ca_s2pCaM3Ca_s3CaM3Ca_s4
CaMKII_s1pCaM3Ca_s2pCaM3Ca_s3_s4CaM3Ca
CaMKII_s1pCaM3Ca_s2pCaM3Ca_s3CaM3Ca_s4CaM3Ca
CaMKII_s1CaM3Ca_s2_s3pCaM3Ca_s4pCaM3Ca
CaMKII_s1_s2CaM3Ca_s3pCaM3Ca_s4pCaM3Ca
CaMKII_s1CaM3Ca_s2CaM3Ca_s3pCaM3Ca_s4pCaM3Ca
CaMKII_s1CaM3Ca_s2pCaM3Ca_s3pCaM3Ca_s4
CaMKII_s1_s2pCaM3Ca_s3pCaM3Ca_s4CaM3Ca
CaMKII_s1CaM3Ca_s2pCaM3Ca_s3pCaM3Ca_s4CaM3Ca
CaMKII_s1pCaM3Ca_s2CaM3Ca_s3_s4pCaM3Ca
CaMKII_s1pCaM3Ca_s2_s3CaM3Ca_s4pCaM3Ca
CaMKII_s1pCaM3Ca_s2CaM3Ca_s3CaM3Ca_s4pCaM3Ca
CaMKII_s1_s2CaM3Ca_s3CaM3Ca_s4pCaM3Ca
CaMKII_s1_s2CaM3Ca_s3pCaM3Ca_s4CaM3Ca
CaMKII_s1_s2pCaM3Ca_s3CaM3Ca_s4CaM3Ca
CaMKII_s1pCaM3Ca_s2pCaM3Ca_s3p_s4
CaMKII_s1pCaM3Ca_s2p_s3pp_s4
CaMKII_s1pCaM3Ca_s2pp_s3pp_s4
CaMKII_s1p_s2pp_s3pp_s4
CaMKII_s1pp_s2pp_s3pp_s4
CaMKII_s1p_s2p_s3pp_s4
CaMKII_s1pp_s2p_s3pp_s4
CaMKII_s1p_s2pCaM3Ca_s3pp_s4
CaMKII_s1pp_s2pCaM3Ca_s3pp_s4
CaMKII_s1pCaM3Ca_s2p_s3p_s4
CaMKII_s1pCaM3Ca_s2pp_s3p_s4
CaMKII_s1p_s2pp_s3p_s4
CaMKII_s1p_s2p_s3p_s4
CaMKII_s1pp_s2p_s3p_s4
CaMKII_s1pp_s2pp_s3p_s4
CaMKII_s1p_s2pCaM3Ca_s3p_s4
CaMKII_s1pp_s2pCaM3Ca_s3p_s4
CaMKII_s1pCaM3Ca_s2p_s3pCaM3Ca_s4
CaMKII_s1pCaM3Ca_s2pp_s3pCaM3Ca_s4
CaMKII_s1p_s2pp_s3pCaM3Ca_s4
CaMKII_s1p_s2p_s3pCaM3Ca_s4
CaMKII_s1pp_s2p_s3pCaM3Ca_s4
CaMKII_s1p_s2pCaM3Ca_s3pCaM3Ca_s4
CaMKII_s1pp_s2pCaM3Ca_s3pCaM3Ca_s4
CaMKII_s1CaM3Ca_s2pCaM3Ca_s3pCaM3Ca_s4pCaM3Ca
CaMKII_s1pCaM3Ca_s2CaM3Ca_s3pCaM3Ca_s4pCaM3Ca
CaMKII_s1pCaM3Ca_s2pCaM3Ca_s3CaM3Ca_s4pCaM3Ca
CaMKII_s1pCaM3Ca_s2pCaM3Ca_s3pCaM3Ca_s4CaM3Ca
CaMKII_s1pCaM3Ca_s2pCaM3Ca_s3pCaM3Ca_s4pCaM3Ca
CaMKII_s1pCaM3Ca_s2pCaM3Ca_s3pCaM3Ca_s4p
CaMKII_s1pCaM3Ca_s2pCaM3Ca_s3pCaM3Ca_s4pp
CaMKII_s1pCaM3Ca_s2pCaM3Ca_s3p_s4pp
CaMKII_s1pCaM3Ca_s2pCaM3Ca_s3pp_s4pp
CaMKII_s1pCaM3Ca_s2p_s3pp_s4pp
CaMKII_s1pCaM3Ca_s2pp_s3pp_s4pp
CaMKII_s1p_s2p_s3pp_s4pp
CaMKII_s1p_s2pp_s3pp_s4pp
CaMKII_s1pp_s2pp_s3pp_s4pp
CaMKII_s1pp_s2p_s3pp_s4pp
CaMKII_s1p_s2pCaM3Ca_s3pp_s4pp
CaMKII_s1pp_s2pCaM3Ca_s3pp_s4pp
CaMKII_s1pCaM3Ca_s2p_s3p_s4pp
CaMKII_s1pCaM3Ca_s2pp_s3p_s4pp
CaMKII_s1p_s2pp_s3p_s4pp
CaMKII_s1pp_s2pp_s3p_s4pp
CaMKII_s1p_s2p_s3p_s4pp
CaMKII_s1pp_s2p_s3p_s4pp
CaMKII_s1p_s2pCaM3Ca_s3p_s4pp
CaMKII_s1pp_s2pCaM3Ca_s3p_s4pp
CaMKII_s1pCaM3Ca_s2p_s3pCaM3Ca_s4pp
CaMKII_s1pCaM3Ca_s2pp_s3pCaM3Ca_s4pp
CaMKII_s1p_s2pp_s3pCaM3Ca_s4pp
CaMKII_s1p_s2p_s3pCaM3Ca_s4pp
CaMKII_s1pp_s2p_s3pCaM3Ca_s4pp
CaMKII_s1pp_s2pp_s3pCaM3Ca_s4pp
CaMKII_s1p_s2pCaM3Ca_s3pCaM3Ca_s4pp
CaMKII_s1pp_s2pCaM3Ca_s3pCaM3Ca_s4pp
CaMKII_s1pCaM3Ca_s2pCaM3Ca_s3p_s4p
CaMKII_s1pCaM3Ca_s2pCaM3Ca_s3pp_s4p
CaMKII_s1pCaM3Ca_s2p_s3pp_s4p
CaMKII_s1p_s2pCaM3Ca_s3pp_s4p
CaMKII_s1p_s2p_s3pp_s4p
CaMKII_s1pp_s2pCaM3Ca_s3pp_s4p
CaMKII_s1p_s2pp_s3pp_s4p
CaMKII_s1pp_s2p_s3pp_s4p
CaMKII_s1pp_s2pp_s3pp_s4p
CaMKII_s1pCaM3Ca_s2p_s3p_s4p
CaMKII_s1pCaM3Ca_s2pp_s3p_s4p
CaMKII_s1pCaM3Ca_s2pp_s3pp_s4p
CaMKII_s1p_s2pp_s3p_s4p
CaMKII_s1pp_s2pp_s3p_s4p
CaMKII_s1p_s2p_s3p_s4p
CaMKII_s1pp_s2p_s3p_s4p
CaMKII_s1p_s2pCaM3Ca_s3p_s4p
CaMKII_s1pp_s2pCaM3Ca_s3p_s4p
CaMKII_s1pCaM3Ca_s2p_s3pCaM3Ca_s4p
CaMKII_s1pCaM3Ca_s2pp_s3pCaM3Ca_s4p
CaMKII_s1p_s2p_s3pCaM3Ca_s4p
CaMKII_s1p_s2pp_s3pCaM3Ca_s4p
CaMKII_s1pp_s2pp_s3pCaM3Ca_s4p
CaMKII_s1p_s2pCaM3Ca_s3pCaM3Ca_s4p
CaMKII_s1pp_s2p_s3pCaM3Ca_s4p
CaMKII_s1pp_s2pCaM3Ca_s3pCaM3Ca_s4p
CaMKII_s1pCaM3Ca_s2pCaM3Ca_s3pp_s4pCaM3Ca
CaMKII_s1pCaM3Ca_s2p_s3pp_s4pCaM3Ca
CaMKII_s1pCaM3Ca_s2pp_s3pp_s4pCaM3Ca
CaMKII_s1p_s2pp_s3pp_s4pCaM3Ca
CaMKII_s1pp_s2pp_s3pp_s4pCaM3Ca
CaMKII_s1p_s2p_s3pp_s4pCaM3Ca
CaMKII_s1p_s2pCaM3Ca_s3pp_s4pCaM3Ca
CaMKII_s1pCaM3Ca_s2p_s3p_s4pCaM3Ca
CaMKII_s1p_s2pp_s3p_s4pCaM3Ca
CaMKII_s1pp_s2pp_s3p_s4pCaM3Ca
CaMKII_s1p_s2p_s3p_s4pCaM3Ca
CaMKII_s1p_s2pCaM3Ca_s3p_s4pCaM3Ca
CaMKII_s1pp_s2p_s3p_s4pCaM3Ca
CaMKII_s1pp_s2pCaM3Ca_s3p_s4pCaM3Ca
CaMKII_s1pp_s2pCaM3Ca_s3pp_s4pCaM3Ca
CaMKII_s1pCaM3Ca_s2pp_s3pCaM3Ca_s4pCaM3Ca
CaMKII_s1p_s2pp_s3pCaM3Ca_s4pCaM3Ca
CaMKII_s1pp_s2pp_s3pCaM3Ca_s4pCaM3Ca
CaMKII_s1p_s2p_s3pCaM3Ca_s4pCaM3Ca
CaMKII_s1pp_s2p_s3pCaM3Ca_s4pCaM3Ca
CaMKII_s1pp_s2pCaM3Ca_s3pCaM3Ca_s4pCaM3Ca
CaMKII_s1pCaM3Ca_s2pCaM3Ca_s3p_s4pCaM3Ca
CaMKII_s1pp_s2p_s3pp_s4pCaM3Ca
CaMKII_s1pCaM3Ca_s2pp_s3p_s4pCaM3Ca
CaMKII_s1pCaM3Ca_s2p_s3pCaM3Ca_s4pCaM3Ca
CaMKII_s1p_s2pCaM3Ca_s3pCaM3Ca_s4pCaM3Ca

## Sheet: References
References
1	Iain Hepburn, Anant Jain, Himanshu Gangal, Yukio Yamamoto, Keiko Tanaka-Yamamoto and Erik de Schutter. A Model of Induction of Cerebellar Long-Term Depression Including RKIP Inactivation of Raf and MEK. Front Molecular Neuroscience, 2017, 10:19.
2	Antunes G, De Schutter E. A Stochastic Signaling Network Mediates the Probabilistic Induction of Cerebellar Long-Term Depression. Journal of Neuroscience. 2012;32(27):9288-300. doi: 10.1523/jneurosci.5976-11.2012. PubMed PMID: WOS:000306193900017.
3	Kawaguchi S, Hirano T. Gating of long-term depression by Ca2+/calmodulin-dependent protein kinaseII through enhanced cGMP signalling in cerebellar Purkinje cells. Journal of Physiology-London. 2013;591(7):1707-30. doi: 10.1113/jphysiol.2012.245787. PubMed PMID: WOS:000316918300015.
4	Yoshihisa Kubota, James Bower: Transient Versus Asymptotic Dynamics of CaM Kinase II: Possible roles of phosphatase. Journal of Computational Neuroscience, 2001. 11:263-279.
5	S.I. Singla, A. Hudmon, J.M. Goldberg, J.L. Smith, H. Schul- man, Molecular characterization of calmodulin trapping by calcium/ calmodulin-dependent protein kinase II, J. Biol. Chem. 276 (2001) 29353–29360.
6	T. Meyer, P. Hanson, L. Stryer, H. Schulman, Calmodulin trapping by calcium–calmodulin-dependent protein kinase, Science 256 (1992) 1199–1202.
7	Cheng D, Hoogenraad CC, Rush J, Ramm E, Schlager MA, Duong DM, Xu P,WijayawardanaSR,HanfeltJ,NakagawaT,ShengM,PengJ (2006) Relative and absolute quantification of postsynaptic density proteome isolated from rat forebrain and cerebellum. Mol Cell Proteomics 5:1158 –1170.
8	Kitagawa Y, Hirano T & Kawaguchi S (2009). Prediction and validation of a mechanism to control the threshold for inhibitory synaptic plasticity. Mol Syst Biol 5, 280.
