# Supplementary material for: Ca2+ Requirements for Long-Term Depression Are Frequency Sensitive in Purkinje Cells
Source: Front Mol Neurosci. 2018 Dec 4;11:438. doi: 10.3389/fnmol.2018.00438 (PMC6288660; doi:10.3389/fnmol.2018.00438)
Supplement: TABLE S2 — Model reactions. [file Table_2.XLSX]

## Sheet: Sheet1
Model Reactions																Parameter
CaMKII activation model
2 subunits activation
CaMKII_s1_s2_s3_s4 + CaM3Ca <-> CaMKII_s1CaM3Ca_s2_s3_s4																kon_cam, koff_cam
CaMKII_s1_s2_s3_s4 + CaM3Ca <-> CaMKII_s1_s2CaM3Ca_s3_s4																kon_cam, koff_cam
CaMKII_s1CaM3Ca_s2_s3_s4 + CaM3Ca <-> CaMKII_s1CaM3Ca_s2CaM3Ca_s3_s4																kon_cam, koff_cam
CaMKII_s1_s2CaM3Ca_s3_s4 + CaM3Ca <-> CaMKII_s1CaM3Ca_s2CaM3Ca_s3_s4																kon_cam, koff_cam
CaMKII_s1CaM3Ca_s2CaM3Ca_s3_s4 -> CaMKII_s1pCaM3Ca_s2CaM3Ca_s3_s4																k_t286
CaMKII_s1CaM3Ca_s2CaM3Ca_s3_s4 -> CaMKII_s1CaM3Ca_s2pCaM3Ca_s3_s4																k_t286
CaMKII_s1pCaM3Ca_s2CaM3Ca_s3_s4 -> CaMKII_s1pCaM3Ca_s2pCaM3Ca_s3_s4																k_t286
CaMKII_s1CaM3Ca_s2pCaM3Ca_s3_s4 -> CaMKII_s1pCaM3Ca_s2pCaM3Ca_s3_s4																k_t286
CaMKII_s1p_s2CaM3Ca_s3_s4 + CaM3Ca <-> CaMKII_s1pCaM3Ca_s2CaM3Ca_s3_s4																kon_cam_t286, koff_cam_t286
CaMKII_s1p_s2_s3_s4 + CaM3Ca <-> CaMKII_s1p_s2CaM3Ca_s3_s4																kon_cam, koff_cam
CaMKII_s1_s2p_s3_s4 + CaM3Ca <-> CaMKII_s1CaM3Ca_s2p_s3_s4																kon_cam, koff_cam
CaMKII_s1CaM3Ca_s2p_s3_s4 + CaM3Ca <-> CaMKII_s1CaM3Ca_s2pCaM3Ca_s3_s4																kon_cam_t286, koff_cam_t286
CaMKII_s1p_s2p_s3_s4 + CaM3Ca <-> CaMKII_s1p_s2pCaM3Ca_s3_s4																kon_cam_t286, koff_cam_t286
CaMKII_s1p_s2pCaM3Ca_s3_s4 + CaM3Ca <-> CaMKII_s1pCaM3Ca_s2pCaM3Ca																kon_cam_t286, koff_cam_t286
CaMKII_s1p_s2p_s3_s4 + CaM3Ca <-> CaMKII_s1pCaM3Ca _s2p_s3_s4																kon_cam_t286, koff_cam_t286
CaMKII_s1pCaM3Ca_s2p_s3_s4 + CaM3Ca <-> CaMKII_s1pCaM3Ca_s2pCaM3Ca_s3_s4																kon_cam_t286, koff_cam_t286
CaMKII_s1p_s2CaM3Ca_s3_s4 -> CaMKII_s1pp_s2CaM3Ca_s3_s4																k_t350
CaMKII_s1pp_s2_s3_s4 + CaM3Ca <-> CaMKII_s1pp_s2CaM3Ca_s3_s4																kon_cam, koff_cam
CaMKII_s1CaM3Ca_s2p_s3_s4 -> CaMKII_s1CaM3Ca_s2pp_s3_s4																k_t350
CaMKII_s1_s2pp_s3_s4 + CaM3Ca <-> CaMKII_s1CaM3Ca_s2pp_s3_s4																kon_cam, koff_cam
CaMKII_s1p_s2p_s3_s4 -> CaMKII_s1pp_s2p_s3_s4																k_t350
CaMKII_s1pp_s2p_s3_s4 -> CaMKII_s1pp_s2pp																k_t350
CaMKII_s1p_s2p_s3_s4 -> CaMKII_s1p_s2pp																k_t350
CaMKII_s1p_s2pp_s3_s4 -> CaMKII_s1pp_s2pp																k_t350
CaMKII_s1pp_s2p_s3_s4 + CaM3Ca <-> CaMKII_s1pp_s2pCaM3Ca_s3_s4																kon_cam_t286, koff_cam_t286
CaMKII_s1p_s2pp_s3_s4 + CaM3Ca <-> CaMKII_s1pCaM3Ca_s2pp_s3_s4																kon_cam_t286, koff_cam_t286
CaMKII_s1p_s2_s3_s4 <-> CaMKII_s1pCaM3Ca_s2_s3_s4																kon_cam_t286, koff_cam_t286
CaMKII_s1_s2p_s3_s4 + CaM3Ca <-> CaMKII_s1_s2pCaM3Ca_s3_s4																kon_cam_t286, koff_cam_t286
CaMKII_s1_s2_s3_s4 + CaM3Ca <-> CaMKII_s1_s2_s3CaM3Ca_s4																kon_cam, koff_cam
CaMKII_s1_s2_s3_s4 + CaM3Ca <-> CaMKII_s1_s2_s3_s4CaM3Ca																kon_cam, koff_cam
CaMKII_s1_s2_s3CaM3Ca_s4 + CaM3Ca <-> CaMKII_s1_s2_s3CaM3Ca_s4CaM3Ca																kon_cam, koff_cam
CaMKII_s1_s2_s3_s4CaM3Ca + CaM3Ca <-> CaMKII_s1_s2_s3CaM3Ca_s4CaM3Ca																kon_cam
CaMKII_s1_s2_s3CaM3Ca_s4CaM3Ca -> CaMKII_s1_s2_s3pCaM3Ca_s4CaM3Ca																k_t286
CaMKII_s1_s2_s3CaM3Ca_s4CaM3Ca -> CaMKII_s1_s2_s3CaM3Ca_s4pCaM3Ca																k_t286
CaMKII_s1_s2_s3pCaM3Ca_s4CaM3Ca -> CaMKII_s1_s2_s3pCaM3Ca_s4pCaM3Ca																k_t286
CaMKII_s1_s2_s3CaM3Ca_s4pCaM3Ca -> CaMKII_s1_s2_s3pCaM3Ca_s4pCaM3Ca																k_t286
CaMKII_s1_s2CaM3Ca_s3_s4 + CaM3Ca <-> CaMKII_s1_s2CaM3Ca_s3CaM3Ca_s4																kon_cam, koff_cam
CaMKII_s1_s2_s3CaM3Ca_s4 + CaM3Ca <-> CaMKII_s1_s2CaM3Ca_s3CaM3Ca																kon_cam, koff_cam
CaMKII_s1_s2CaM3Ca_s3CaM3Ca_s4 -> CaMKII_s1_s2pCaM3Ca_s3CaM3Ca																k_t286
CaMKII_s1_s2CaM3Ca_s3CaM3Ca_s4 -> CaMKII_s1_s2CaM3Ca_s3pCaM3Ca_s4																k_t286
CaMKII_s1_s2pCaM3Ca_s3CaM3Ca_s4 -> CaMKII_s1_s2pCaM3Ca_s3pCaM3Ca_s4																k_t286
CaMKII_s1_s2CaM3Ca_s3pCaM3Ca -> CaMKII_s1_s2pCaM3Ca_s3pCaM3Ca																k_t286
CaMKII_s1CaM3Ca_s2_s3_s4 + CaM3Ca <-> CaMKII_s1CaM3Ca_s2_s3_s4CaM3Ca																kon_cam, koff_cam
CaMKII_s1_s2_s3_s4CaM3Ca + CaM3Ca <-> CaMKII_s1CaM3Ca_s2_s3_s4CaM3Ca																kon_cam, koff_cam
CaMKII_s1CaM3Ca_s2_s3_s4CaM3Ca -> CaMKII_s1pCaM3Ca_s2_s3_s4CaM3Ca																k_t286
CaMKII_s1CaM3Ca_s2_s3_s4CaM3Ca -> CaMKII_s1CaM3Ca_s2_s3_s4pCaM3Ca																k_t286
CaMKII_s1CaM3Ca_s2_s3_s4pCaM3Ca -> CaMKII_s1pCaM3Ca_s2_s3_s4pCaM3Ca																k_t286
CaMKII_s1pCaM3Ca_s2_s3_s4CaM3Ca -> CaMKII_s1pCaM3Ca_s2_s3_s4pCaM3Ca																k_t286
3 subunits activation
CaMKII_s1_s2pCaM3Ca_s3pCaM3Ca_s4p + CaM3Ca <-> CaMKII_s1_s2pCaM3Ca_s3pCaM3Ca_s4pCaM3Ca																kon_cam_t286, koff_cam_t286
CaMKII_s1_s2pCaM3Ca_s3pCaM3Ca_s4p -> CaMKII_s1_s2pCaM3Ca_s3pCaM3Ca_s4pp																k_t350
CaMKII_s1_s2pCaM3Ca_s3pCaM3Ca_s4p -> CaMKII_s1_s2pCaM3Ca_s3pCaM3Ca_s4pp																k_t350
CaMKII_s1_s2pCaM3Ca_s3p_s4pp -> CaMKII_s1_s2pCaM3Ca_s3pp_s4pp																k_t350
CaMKII_s1_s2p_s3pp_s4pp + CaM3Ca <-> CaMKII_s1_s2pCaM3Ca_s3pp_s4pp																kon_cam_t286, koff_cam_t286
CaMKII_s1_s2p_s3pp_s4pp -> CaMKII_s1_s2pp_s3pp_s4pp																k_t350
CaMKII_s1_s2p_s3p_s4pp + CaM3Ca <-> CaMKII_s1_s2pCaM3Ca_s3p_s4pp																kon_cam_t286, koff_cam_t286
CaMKII_s1_s2p_s3p_s4pp -> CaMKII_s1_s2p_s3pp_s4pp																k_t350
CaMKII_s1_s2p_s3p_s4pp -> CaMKII_s1_s2pp_s3p_s4pp																k_t350
CaMKII_s1_s2pp_s3p_s4pp -> CaMKII_s1_s2pp_s3pp_s4pp																k_t350
CaMKII_s1_s2p_s3pCaM3Ca_s4pp + CaM3Ca <-> CaMKII_s1_s2pCaM3Ca_s3pCaM3Ca_s4pp																kon_cam_t286, koff_cam_t286
CaMKII_s1_s2p_s3p_s4pp + CaM3Ca <-> CaMKII_s1_s2p_s3pCaM3Ca_s4pp																kon_cam_t286, koff_cam_t286
CaMKII_s1_s2p_s3pCaM3Ca_s4pp -> CaMKII_s1_s2pp_s3pCaM3Ca_s4pp																k_t350
CaMKII_s1_s2pp_s3p_s4pp + CaM3Ca <-> CaMKII_s1_s2pp_s3pCaM3Ca_s4pp																kon_cam_t286, koff_cam_t286
CaMKII_s1_s2pCaM3Ca_s3p_s4p + CaM3Ca <-> CaMKII_s1_s2pCaM3Ca_s3pCaM3Ca_s4p																kon_cam_t286, koff_cam_t286
CaMKII_s1_s2pCaM3Ca_s3p_s4p -> CaMKII_s1_s2pCaM3Ca_s3p_s4pp																k_t350
CaMKII_s1_s2pCaM3Ca_s3p_s4pp -> CaMKII_s1_s2pCaM3Ca_s3pp_s4pp																k_t350
CaMKII_s1_s2p_s3p_s4pp + CaM3Ca <-> CaMKII_s1_s2pCaM3Ca_s3p_s4pp																kon_cam_t286, koff_cam_t286
CaMKII_s1_s2pCaM3Ca_s3p_s4p -> CaMKII_s1_s2pCaM3Ca_s3pp_s4p																k_t350
CaMKII_s1_s2pCaM3Ca_s3pp_s4p -> CaMKII_s1_s2pCaM3Ca_s3pp_s4pp																k_t350
CaMKII_s1_s2p_s3pp_s4p + CaM3Ca <-> CaMKII_s1_s2pCaM3Ca_s3pp_s4p																kon_cam_t286, koff_cam_t286
CaMKII_s1_s2p_s3pp_s4p -> CaMKII_s1_s2p_s3pp_s4pp																k_t350
CaMKII_s1_s2p_s3p_s4p + CaM3Ca <-> CaMKII_s1_s2pCaM3Ca_s3p_s4p																kon_cam_t286, koff_cam_t286
CaMKII_s1_s2p_s3p_s4p -> CaMKII_s1_s2p_s3p_s4pp																k_t350
CaMKII_s1_s2p_s3p_s4p -> CaMKII_s1_s2p_s3pp_s4p																k_t350
CaMKII_s1_s2p_s3p_s4p -> CaMKII_s1_s2pp_s3p_s4p																k_t350
CaMKII_s1_s2pp_s3p_s4p -> CaMKII_s1_s2pp_s3p_s4pp																k_t350
CaMKII_s1_s2pp_s3p_s4p -> CaMKII_s1_s2pp_s3pp_s4p																k_t350
CaMKII_s1_s2pp_s3pp_s4p -> CaMKII_s1_s2pp_s3pp_s4pp																k_t350
CaMKII_s1_s2p_s3pCaM3Ca_s4p + CaM3Ca <-> CaMKII_s1_s2pCaM3Ca_s3pCaM3Ca_s4p																kon_cam_t286, koff_cam_t286
CaMKII_s1_s2p_s3pCaM3Ca_s4p -> CaMKII_s1_s2p_s3pCaM3Ca_s4pp																k_t350
CaMKII_s1_s2p_s3p_s4p + CaM3Ca <-> CaMKII_s1_s2p_s3pCaM3Ca_s4p																kon_cam_t286, koff_cam_t286
CaMKII_s1_s2p_s3pCaM3Ca_s4p -> CaMKII_s1_s2pp_s3pCaM3Ca_s4p																k_t350
CaMKII_s1_s2pp_s3pCaM3Ca_s4p -> CaMKII_s1_s2pp_s3pCaM3Ca_s4pp																k_t350
CaMKII_s1_s2pp_s3p_s4p + CaM3Ca <-> CaMKII_s1_s2pp_s3pCaM3Ca_s4p																kon_cam_t286, koff_cam_t286
CaMKII_s1_s2pCaM3Ca_s3p_s4pCaM3Ca + CaM3Ca <-> CaMKII_s1_s2pCaM3Ca_s3pCaM3Ca_s4pCaM3Ca																kon_cam_t286, koff_cam_t286
CaMKII_s1_s2pCaM3Ca_s3p_s4p + CaM3Ca <-> CaMKII_s1_s2pCaM3Ca_s3p_s4pCaM3Ca																kon_cam_t286, koff_cam_t286
CaMKII_s1_s2pCaM3Ca_s3p_s4pCaM3Ca -> CaMKII_s1_s2pCaM3Ca_s3pp_s4pCaM3Ca																k_t350
CaMKII_s1_s2pCaM3Ca_s3pp_s4p + CaM3Ca <-> CaMKII_s1_s2pCaM3Ca_s3pp_s4pCaM3Ca																kon_cam_t286, koff_cam_t286
CaMKII_s1_s2p_s3pp_s4pCaM3Ca + CaM3Ca <-> CaMKII_s1_s2pCaM3Ca_s3pp_s4pCaM3Ca																kon_cam_t286, koff_cam_t286
CaMKII_s1_s2p_s3pp_s4p + CaM3Ca <-> CaMKII_s1_s2p_s3pp_s4pCaM3Ca																kon_cam_t286, koff_cam_t286
CaMKII_s1_s2p_s3p_s4pCaM3Ca + CaM3Ca <-> CaMKII_s1_s2pCaM3Ca_s3p_s4pCaM3Ca																kon_cam_t286, koff_cam_t286
CaMKII_s1_s2p_s3p_s4p + CaM3Ca <-> CaMKII_s1_s2p_s3p_s4pCaM3Ca																kon_cam_t286, koff_cam_t286
CaMKII_s1_s2p_s3p_s4pCaM3Ca -> CaMKII_s1_s2p_s3pp_s4pCaM3Ca																k_t350
CaMKII_s1_s2p_s3p_s4pCaM3Ca -> CaMKII_s1_s2pp_s3p_s4pCaM3Ca																k_t350
CaMKII_s1_s2pp_s3p_s4p + CaM3Ca <-> CaMKII_s1_s2pp_s3p_s4pCaM3Ca																kon_cam_t286, koff_cam_t286
CaMKII_s1_s2p_s3pCaM3Ca_s4pCaM3Ca + CaM3Ca <-> CaMKII_s1_s2pCaM3Ca_s3pCaM3Ca_s4pCaM3Ca																kon_cam_t286, koff_cam_t286
CaMKII_s1_s2p_s3pCaM3Ca_s4p + CaM3Ca <-> CaMKII_s1_s2p_s3pCaM3Ca_s4pCaM3Ca																kon_cam_t286, koff_cam_t286
CaMKII_s1_s2p_s3p_s4pCaM3Ca + CaM3Ca <-> CaMKII_s1_s2p_s3pCaM3Ca_s4pCaM3Ca																kon_cam_t286, koff_cam_t286
CaMKII_s1_s2p_s3pCaM3Ca_s4pCaM3Ca -> CaMKII_s1_s2pp_s3pCaM3Ca_s4pCaM3Ca																k_t350
CaMKII_s1_s2pp_s3pCaM3Ca_s4p + CaM3Ca <-> CaMKII_s1_s2pp_s3pCaM3Ca_s4pCaM3Ca																kon_cam_t286, koff_cam_t286
CaMKII_s1_s2pp_s3p_s4pCaM3Ca + CaM3Ca <-> CaMKII_s1_s2pp_s3pCaM3Ca_s4pCaM3Ca																kon_cam_t286, koff_cam_t286
CaMKII_s1_s2CaM3Ca_s3CaM3Ca_s4CaM3Ca -> CaMKII_s1_s2CaM3Ca_s3CaM3Ca_s4pCaM3Ca																k_t286
CaMKII_s1_s2CaM3Ca_s3CaM3Ca_s4pCaM3Ca -> CaMKII_s1_s2CaM3Ca_s3pCaM3Ca_s4pCaM3Ca																k_t286
CaMKII_s1_s2CaM3Ca_s3pCaM3Ca_s4pCaM3Ca -> CaMKII_s1_s2pCaM3Ca_s3pCaM3Ca_s4pCaM3Ca																k_t286
CaMKII_s1_s2CaM3Ca_s3CaM3Ca_s4CaM3Ca -> CaMKII_s1_s2CaM3Ca_s3pCaM3Ca_s4CaM3Ca																k_t286
CaMKII_s1_s2CaM3Ca_s3pCaM3Ca_s4CaM3Ca -> CaMKII_s1_s2CaM3Ca_s3pCaM3Ca_s4pCaM3Ca																k_t286
CaMKII_s1_s2CaM3Ca_s3pCaM3Ca_s4CaM3Ca -> CaMKII_s1_s2pCaM3Ca_s3pCaM3Ca_s4CaM3Ca																k_t286
CaMKII_s1_s2CaM3Ca_s3CaM3Ca_s4CaM3Ca -> CaMKII_s1_s2pCaM3Ca_s3CaM3Ca_s4CaM3Ca																k_t286
CaMKII_s1_s2pCaM3Ca_s3CaM3Ca_s4CaM3Ca -> CaMKII_s1_s2pCaM3Ca_s3pCaM3Ca_s4CaM3Ca																k_t286
4 subunits activation
CaMKII_s1CaM3Ca_s2CaM3Ca_s3_s4 + CaM3Ca <-> CaMKII_s1CaM3Ca_s2CaM3Ca_s3CaM3Ca_s4																kon_cam, koff_cam
CaMKII_s1CaM3Ca_s2CaM3Ca_s3_s4 + CaM3Ca <-> CaMKII_s1CaM3Ca_s2CaM3Ca_s3_s4CaM3Ca																kon_cam, koff_cam
CaMKII_s1_s2CaM3Ca_s3CaM3Ca_s4 + CaM3Ca <-> CaMKII_s1CaM3Ca_s2CaM3Ca_s3CaM3Ca_s4																kon_cam, koff_cam
CaMKII_s1_s2CaM3Ca_s3CaM3Ca_s4 + CaM3Ca <-> CaMKII_s1_s2CaM3Ca_s3CaM3Ca_s4CaM3Ca																kon_cam, koff_cam
CaMKII_s1_s2_s3CaM3Ca_s4CaM3Ca + CaM3Ca <-> CaMKII_s1_s2CaM3Ca_s3CaM3Ca_s4CaM3Ca																kon_cam, koff_cam
CaMKII_s1_s2_s3CaM3Ca_s4CaM3Ca + CaM3Ca <-> CaMKII_s1CaM3Ca_s2_s3CaM3Ca_s4CaM3Ca																kon_cam, koff_cam
CaMKII_s1CaM3Ca_s2_s3_s4CaM3Ca + CaM3Ca <-> CaMKII_s1CaM3Ca_s2_s3CaM3Ca_s4CaM3Ca																kon_cam, koff_cam
CaMKII_s1CaM3Ca_s2_s3_s4CaM3Ca + CaM3Ca <-> CaMKII_s1CaM3Ca_s2CaM3Ca_s3_s4CaM3Ca																kon_cam, koff_cam
CaMKII_s1CaM3Ca_s2CaM3Ca_s3CaM3Ca_s4 + CaM3Ca <-> CaMKII_s1CaM3Ca_s2CaM3Ca_s3CaM3Ca_s4CaM3Ca																kon_cam, koff_cam
CaMKII_s1_s2CaM3Ca_s3CaM3Ca_s4CaM3Ca + CaM3Ca <-> CaMKII_s1CaM3Ca_s2CaM3Ca_s3CaM3Ca_s4CaM3Ca																kon_cam, koff_cam
CaMKII_s1CaM3Ca_s2CaM3Ca_s3_s4CaM3Ca + CaM3Ca <-> CaMKII_s1CaM3Ca_s2CaM3Ca_s3CaM3Ca_s4CaM3Ca																kon_cam, koff_cam
CaMKII_s1CaM3Ca_s2_s3CaM3Ca_s4CaM3Ca + CaM3Ca <-> CaMKII_s1CaM3Ca_s2CaM3Ca_s3CaM3Ca_s4CaM3Ca																kon_cam, koff_cam
CaMKII_s1pCaM3Ca_s2pCaM3Ca_s3_s4 + CaM3Ca <-> CaMKII_s1pCaM3Ca_s2pCaM3Ca_s3CaM3Ca_s4																kon_cam, koff_cam
CaMKII_s1pCaM3Ca_s2pCaM3Ca_s3_s4 + CaM3Ca <-> CaMKII_s1pCaM3Ca_s2pCaM3Ca_s3_s4CaM3Ca																kon_cam, koff_cam
CaMKII_s1pCaM3Ca_s2pCaM3Ca_s3CaM3Ca_s4 + CaM3Ca <-> CaMKII_s1pCaM3Ca_s2pCaM3Ca_s3CaM3Ca_s4CaM3Ca																kon_cam, koff_cam
CaMKII_s1pCaM3Ca_s2pCaM3Ca_s3_s4CaM3Ca + CaM3Ca <-> CaMKII_s1pCaM3Ca_s2pCaM3Ca_s3CaM3Ca_s4CaM3Ca																kon_cam, koff_cam
CaMKII_s1_s2_s3pCaM3Ca_s4pCaM3Ca + CaM3Ca <-> CaMKII_s1CaM3Ca_s2_s3pCaM3Ca_s4pCaM3Ca																kon_cam, koff_cam
CaMKII_s1_s2_s3pCaM3Ca_s4pCaM3Ca + CaM3Ca <-> CaMKII_s1_s2CaM3Ca_s3pCaM3Ca_s4pCaM3Ca																kon_cam, koff_cam
CaMKII_s1CaM3Ca_s2_s3pCaM3Ca_s4pCaM3Ca + CaM3Ca <-> CaMKII_s1CaM3Ca_s2CaM3Ca_s3pCaM3Ca_s4pCaM3Ca																kon_cam, koff_cam
CaMKII_s1_s2CaM3Ca_s3pCaM3Ca_s4pCaM3Ca + CaM3Ca <-> CaMKII_s1CaM3Ca_s2CaM3Ca_s3pCaM3Ca_s4pCaM3Ca																kon_cam, koff_cam
CaMKII_s1_s2pCaM3Ca_s3pCaM3Ca_s4 + CaM3Ca <-> CaMKII_s1CaM3Ca_s2pCaM3Ca_s3pCaM3Ca_s4																kon_cam, koff_cam
CaMKII_s1_s2pCaM3Ca_s3pCaM3Ca_s4 + CaM3Ca <-> CaMKII_s1_s2pCaM3Ca_s3pCaM3Ca_s4CaM3Ca																kon_cam, koff_cam
CaMKII_s1CaM3Ca_s2pCaM3Ca_s3pCaM3Ca_s4 + CaM3Ca <-> CaMKII_s1CaM3Ca_s2pCaM3Ca_s3pCaM3Ca_s4CaM3Ca																kon_cam, koff_cam
CaMKII_s1_s2pCaM3Ca_s3pCaM3Ca_s4CaM3Ca + CaM3Ca <-> CaMKII_s1CaM3Ca_s2pCaM3Ca_s3pCaM3Ca_s4CaM3Ca																kon_cam, koff_cam
CaMKII_s1pCaM3Ca_s2_s3_s4pCaM3Ca + CaM3Ca <-> CaMKII_s1pCaM3Ca_s2CaM3Ca_s3_s4pCaM3Ca																kon_cam, koff_cam
CaMKII_s1pCaM3Ca_s2_s3_s4pCaM3Ca + CaM3Ca <-> CaMKII_s1pCaM3Ca_s2_s3CaM3Ca_s4pCaM3Ca																kon_cam, koff_cam
CaMKII_s1pCaM3Ca_s2CaM3Ca_s3_s4pCaM3Ca + CaM3Ca <-> CaMKII_s1pCaM3Ca_s2CaM3Ca_s3CaM3Ca_s4pCaM3Ca																kon_cam, koff_cam
CaMKII_s1pCaM3Ca_s2_s3CaM3Ca_s4pCaM3Ca + CaM3Ca <-> CaMKII_s1pCaM3Ca_s2CaM3Ca_s3CaM3Ca_s4pCaM3Ca																kon_cam, koff_cam
CaMKII_s1CaM3Ca_s2CaM3Ca_s3pCaM3Ca_s4pCaM3Ca -> CaMKII_s1CaM3Ca_s2pCaM3Ca_s3pCaM3Ca_s4pCaM3Ca																k_t286
CaMKII_s1CaM3Ca_s2CaM3Ca_s3pCaM3Ca_s4pCaM3Ca -> CaMKII_s1pCaM3Ca_s2CaM3Ca_s3pCaM3Ca_s4pCaM3Ca																k_t286
CaMKII_s1pCaM3Ca_s2CaM3Ca_s3CaM3Ca_s4pCaM3Ca -> CaMKII_s1pCaM3Ca_s2pCaM3Ca_s3CaM3Ca_s4pCaM3Ca																k_t286
CaMKII_s1pCaM3Ca_s2CaM3Ca_s3CaM3Ca_s4pCaM3Ca -> CaMKII_s1pCaM3Ca_s2CaM3Ca_s3pCaM3Ca_s4pCaM3Ca																k_t286
CaMKII_s1CaM3Ca_s2pCaM3Ca_s3pCaM3Ca_s4CaM3Ca -> CaMKII_s1pCaM3Ca_s2pCaM3Ca_s3pCaM3Ca_s4CaM3Ca																k_t286
CaMKII_s1CaM3Ca_s2pCaM3Ca_s3pCaM3Ca_s4CaM3Ca -> CaMKII_s1CaM3Ca_s2pCaM3Ca_s3pCaM3Ca_s4pCaM3Ca																k_t286
CaMKII_s1pCaM3Ca_s2pCaM3Ca_s3CaM3Ca_s4CaM3Ca -> CaMKII_s1pCaM3Ca_s2pCaM3Ca_s3pCaM3Ca_s4CaM3Ca																k_t286
CaMKII_s1pCaM3Ca_s2pCaM3Ca_s3CaM3Ca_s4CaM3Ca -> CaMKII_s1pCaM3Ca_s2pCaM3Ca_s3CaM3Ca_s4pCaM3Ca																k_t286
CaMKII_s1CaM3Ca_s2pCaM3Ca_s3pCaM3Ca_s4pCaM3Ca -> CaMKII_s1pCaM3Ca_s2pCaM3Ca_s3pCaM3Ca_s4pCaM3Ca																k_t286
CaMKII_s1pCaM3Ca_s2CaM3Ca_s3pCaM3Ca_s4pCaM3Ca -> CaMKII_s1pCaM3Ca_s2pCaM3Ca_s3pCaM3Ca_s4pCaM3Ca																k_t286
CaMKII_s1pCaM3Ca_s2pCaM3Ca_s3CaM3Ca_s4pCaM3Ca -> CaMKII_s1pCaM3Ca_s2pCaM3Ca_s3pCaM3Ca_s4pCaM3Ca																k_t286
CaMKII_s1pCaM3Ca_s2pCaM3Ca_s3pCaM3Ca_s4CaM3Ca -> CaMKII_s1pCaM3Ca_s2pCaM3Ca_s3pCaM3Ca_s4pCaM3Ca																k_t286
CaMKII_s1pCaM3Ca_s2pCaM3Ca_s3pCaM3Ca_s4p + CaM3Ca <-> CaMKII_s1pCaM3Ca_s2pCaM3Ca_s3pCaM3Ca_s4pCaM3Ca																kon_cam_t286, koff_cam_t286
CaMKII_s1pCaM3Ca_s2pCaM3Ca_s3pCaM3Ca_s4p -> CaMKII_s1pCaM3Ca_s2pCaM3Ca_s3pCaM3Ca_s4pp																k_t350
CaMKII_s1pCaM3Ca_s2pCaM3Ca_s3p_s4pp + CaM3Ca <-> CaMKII_s1pCaM3Ca_s2pCaM3Ca_s3pCaM3Ca_s4pp																kon_cam_t286, koff_cam_t286
CaMKII_s1pCaM3Ca_s2pCaM3Ca_s3p_s4pp																k_t350
CaMKII_s1pCaM3Ca_s2p_s3pp_s4pp + CaM3Ca <-> CaMKII_s1pCaM3Ca_s2pCaM3Ca_s3pp_s4pp																kon_cam_t286, koff_cam_t286
CaMKII_s1pCaM3Ca_s2p_s3pp_s4pp -> CaMKII_s1pCaM3Ca_s2pp_s3pp_s4pp																k_t350
CaMKII_s1p_s2pp_s3pp_s4pp + CaM3Ca <-> CaMKII_s1pCaM3Ca_s2pp_s3pp_s4pp																kon_cam_t286, koff_cam_t286
CaMKII_s1p_s2pp_s3pp_s4pp -> CaMKII_s1pp_s2pp_s3pp_s4pp																k_t350
CaMKII_s1p_s2p_s3pp_s4pp + CaM3Ca <-> CaMKII_s1pCaM3Ca_s2p_s3pp_s4pp																kon_cam_t286, koff_cam_t286
CaMKII_s1p_s2p_s3pp_s4pp -> CaMKII_s1p_s2pp_s3pp_s4pp																k_t350
CaMKII_s1p_s2pCaM3Ca_s3pp_s4pp + CaM3Ca <-> CaMKII_s1pCaM3Ca_s2pCaM3Ca_s3pp_s4pp																kon_cam_t286, koff_cam_t286
CaMKII_s1p_s2p_s3pp_s4pp + CaM3Ca <-> CaMKII_s1p_s2pCaM3Ca_s3pp_s4pp																kon_cam_t286, koff_cam_t286
CaMKII_s1p_s2p_s3pp_s4pp -> CaMKII_s1pp_s2p_s3pp_s4pp																k_t350
CaMKII_s1pp_s2p_s3pp_s4pp -> CaMKII_s1pp_s2pp_s3pp_s4pp																k_t350
CaMKII_s1p_s2pCaM3Ca_s3pp_s4pp -> CaMKII_s1pp_s2pCaM3Ca_s3pp_s4pp																k_t350
CaMKII_s1pp_s2p_s3pp_s4pp + CaM3Ca <-> CaMKII_s1pp_s2pCaM3Ca_s3pp_s4pp																kon_cam_t286, koff_cam_t286
CaMKII_s1pCaM3Ca_s2p_s3p_s4pp + CaM3Ca <-> CaMKII_s1pCaM3Ca_s2pCaM3Ca_s3p_s4pp																kon_cam_t286, koff_cam_t286
CaMKII_s1pCaM3Ca_s2p_s3p_s4pp -> CaMKII_s1pCaM3Ca_s2p_s3pp_s4pp																k_t350
CaMKII_s1pCaM3Ca_s2p_s3p_s4pp -> CaMKII_s1pCaM3Ca_s2pp_s3p_s4pp																k_t350
CaMKII_s1pCaM3Ca_s2p_s3pp_s4pp -> CaMKII_s1pCaM3Ca_s2pp_s3pp_s4pp																k_t350
CaMKII_s1p_s2pp_s3p_s4pp + CaM3Ca <-> CaMKII_s1pCaM3Ca_s2pp_s3p_s4pp																kon_cam_t286, koff_cam_t286
CaMKII_s1p_s2pp_s3p_s4pp -> CaMKII_s1p_s2pp_s3pp_s4pp																k_t350
CaMKII_s1p_s2pp_s3p_s4pp -> CaMKII_s1pp_s2pp_s3p_s4pp																k_t350
CaMKII_s1pp_s2pp_s3p_s4pp -> CaMKII_s1pp_s2pp_s3pp_s4pp																k_t350
CaMKII_s1p_s2p_s3p_s4pp + CaM3Ca <-> CaMKII_s1pCaM3Ca_s2p_s3p_s4pp																kon_cam_t286, koff_cam_t286
CaMKII_s1p_s2p_s3p_s4pp -> CaMKII_s1p_s2p_s3pp_s4pp																k_t350
CaMKII_s1p_s2p_s3p_s4pp -> CaMKII_s1p_s2pp_s3p_s4pp																k_t350
CaMKII_s1p_s2p_s3p_s4pp -> CaMKII_s1pp_s2p_s3p_s4pp																k_t350
CaMKII_s1pp_s2p_s3p_s4pp -> CaMKII_s1pp_s2p_s3pp_s4pp																k_t350
CaMKII_s1pp_s2p_s3p_s4pp -> CaMKII_s1pp_s2pp_s3p_s4pp																k_t350
CaMKII_s1p_s2pCaM3Ca_s3p_s4pp + CaM3Ca <-> CaMKII_s1pCaM3Ca_s2pCaM3Ca_s3p_s4pp																kon_cam_t286, koff_cam_t286
CaMKII_s1p_s2pCaM3Ca_s3p_s4pp -> CaMKII_s1p_s2pCaM3Ca_s3pp_s4pp																k_t350
CaMKII_s1p_s2p_s3p_s4pp + CaM3Ca <-> CaMKII_s1p_s2pCaM3Ca_s3p_s4pp																kon_cam_t286, koff_cam_t286
CaMKII_s1p_s2pCaM3Ca_s3p_s4pp -> CaMKII_s1pp_s2pCaM3Ca_s3p_s4pp																k_t350
CaMKII_s1pp_s2pCaM3Ca_s3p_s4pp -> CaMKII_s1pp_s2pCaM3Ca_s3pp_s4pp																k_t350
CaMKII_s1pp_s2p_s3p_s4pp + CaM3Ca <-> CaMKII_s1pp_s2pCaM3Ca_s3p_s4pp																kon_cam_t286, koff_cam_t286
CaMKII_s1pCaM3Ca_s2p_s3pCaM3Ca_s4pp + CaM3Ca <-> CaMKII_s1pCaM3Ca_s2pCaM3Ca_s3pCaM3Ca_s4pp																kon_cam_t286, koff_cam_t286
CaMKII_s1pCaM3Ca_s2p_s3p_s4pp + CaM3Ca <-> CaMKII_s1pCaM3Ca_s2p_s3pCaM3Ca_s4pp																kon_cam_t286, koff_cam_t286
CaMKII_s1pCaM3Ca_s2p_s3pCaM3Ca_s4pp -> CaMKII_s1pCaM3Ca_s2pp_s3pCaM3Ca_s4pp																k_t350
CaMKII_s1pCaM3Ca_s2pp_s3p_s4pp + CaM3Ca <-> CaMKII_s1pCaM3Ca_s2pp_s3pCaM3Ca_s4pp																kon_cam_t286, koff_cam_t286
CaMKII_s1p_s2pp_s3pCaM3Ca_s4pp + CaM3Ca <-> CaMKII_s1pCaM3Ca_s2pp_s3pCaM3Ca_s4pp																kon_cam_t286, koff_cam_t286
CaMKII_s1p_s2pp_s3p_s4pp + CaM3Ca <-> CaMKII_s1p_s2pp_s3pCaM3Ca_s4pp																kon_cam_t286, koff_cam_t286
CaMKII_s1p_s2p_s3pCaM3Ca_s4pp + CaM3Ca <-> CaMKII_s1pCaM3Ca_s2p_s3pCaM3Ca_s4pp																kon_cam_t286, koff_cam_t286
CaMKII_s1p_s2p_s3p_s4pp + CaM3Ca <-> CaMKII_s1p_s2p_s3pCaM3Ca_s4pp																kon_cam_t286, koff_cam_t286
CaMKII_s1p_s2p_s3pCaM3Ca_s4pp -> CaMKII_s1pp_s2p_s3pCaM3Ca_s4pp																k_t350
CaMKII_s1pp_s2p_s3p_s4pp + CaM3Ca <-> CaMKII_s1pp_s2p_s3pCaM3Ca_s4pp																k_t350
CaMKII_s1pp_s2p_s3pCaM3Ca_s4pp -> CaMKII_s1pp_s2pp_s3pCaM3Ca_s4pp																kon_cam_t286, koff_cam_t286
CaMKII_s1pp_s2pp_s3p_s4pp + CaM3Ca <-> CaMKII_s1pp_s2pp_s3pCaM3Ca_s4pp																kon_cam_t286, koff_cam_t286
CaMKII_s1p_s2pCaM3Ca_s3pCaM3Ca_s4pp + CaM3Ca <-> CaMKII_s1pCaM3Ca_s2pCaM3Ca_s3pCaM3Ca_s4pp																kon_cam_t286, koff_cam_t286
CaMKII_s1p_s2pCaM3Ca_s3p_s4pp + CaM3Ca <-> CaMKII_s1p_s2pCaM3Ca_s3pCaM3Ca_s4pp																kon_cam_t286, koff_cam_t286
CaMKII_s1p_s2p_s3pCaM3Ca_s4pp + CaM3Ca <-> CaMKII_s1p_s2pCaM3Ca_s3pCaM3Ca_s4pp																kon_cam_t286, koff_cam_t286
CaMKII_s1p_s2pCaM3Ca_s3pCaM3Ca_s4pp -> CaMKII_s1pp_s2pCaM3Ca_s3pCaM3Ca_s4pp																k_t350
CaMKII_s1pp_s2pCaM3Ca_s3p_s4pp + CaM3Ca <-> CaMKII_s1pp_s2pCaM3Ca_s3pCaM3Ca_s4pp																kon_cam_t286, koff_cam_t286
CaMKII_s1pp_s2p_s3pCaM3Ca_s4pp + CaM3Ca <-> CaMKII_s1pp_s2pCaM3Ca_s3pCaM3Ca_s4pp																kon_cam_t286, koff_cam_t286
CaMKII_s1pCaM3Ca_s2pCaM3Ca_s3p_s4p + CaM3Ca <-> CaMKII_s1pCaM3Ca_s2pCaM3Ca_s3pCaM3Ca_s4p																kon_cam_t286, koff_cam_t286
CaMKII_s1pCaM3Ca_s2pCaM3Ca_s3p_s4p -> CaMKII_s1pCaM3Ca_s2pCaM3Ca_s3p_s4pp																k_t350
CaMKII_s1pCaM3Ca_s2pCaM3Ca_s3p_s4p -> CaMKII_s1pCaM3Ca_s2pCaM3Ca_s3pp_s4p																k_t350
CaMKII_s1pCaM3Ca_s2pCaM3Ca_s3pp_s4p -> CaMKII_s1pCaM3Ca_s2pCaM3Ca_s3pp_s4pp																k_t350
CaMKII_s1pCaM3Ca_s2p_s3pp_s4p + CaM3Ca <-> CaMKII_s1pCaM3Ca_s2pCaM3Ca_s3pp_s4p																kon_cam_t286, koff_cam_t286
CaMKII_s1pCaM3Ca_s2p_s3pp_s4p -> CaMKII_s1pCaM3Ca_s2p_s3pp_s4pp																k_t350
CaMKII_s1pCaM3Ca_s2p_s3pp_s4p -> CaMKII_s1pCaM3Ca_s2pp_s3pp_s4p																k_t350
CaMKII_s1p_s2pCaM3Ca_s3pp_s4p + CaM3Ca <-> CaMKII_s1pCaM3Ca_s2pCaM3Ca_s3pp_s4p																kon_cam_t286, koff_cam_t286
CaMKII_s1p_s2pCaM3Ca_s3pp_s4p -> CaMKII_s1p_s2pCaM3Ca_s3pp_s4pp																k_t350
CaMKII_s1p_s2p_s3pp_s4p + CaM3Ca <-> CaMKII_s1p_s2pCaM3Ca_s3pp_s4p																kon_cam_t286, koff_cam_t286
CaMKII_s1p_s2p_s3pp_s4p -> CaMKII_s1p_s2p_s3pp_s4pp																k_t350
CaMKII_s1p_s2p_s3pp_s4p -> CaMKII_s1p_s2pp_s3pp_s4p																k_t350
CaMKII_s1p_s2pp_s3pp_s4p -> CaMKII_s1p_s2pp_s3pp_s4pp																k_t350
CaMKII_s1p_s2pp_s3pp_s4p -> CaMKII_s1pp_s2pp_s3pp_s4p																k_t350
CaMKII_s1pp_s2pp_s3pp_s4p -> CaMKII_s1pp_s2pp_s3pp_s4pp																k_t350
CaMKII_s1p_s2p_s3pp_s4p -> CaMKII_s1pp_s2p_s3pp_s4p																k_t350
CaMKII_s1pp_s2p_s3pp_s4p -> CaMKII_s1pp_s2p_s3pp_s4pp																k_t350
CaMKII_s1pp_s2p_s3pp_s4p -> CaMKII_s1pp_s2pp_s3pp_s4p																k_t350
CaMKII_s1p_s2pCaM3Ca_s3pp_s4p -> CaMKII_s1pp_s2pCaM3Ca_s3pp_s4p																k_t350
CaMKII_s1pp_s2pCaM3Ca_s3pp_s4p -> CaMKII_s1pp_s2pCaM3Ca_s3pp_s4pp																k_t350
CaMKII_s1pp_s2p_s3pp_s4p + CaM3Ca <-> CaMKII_s1pp_s2pCaM3Ca_s3pp_s4p																kon_cam_t286, koff_cam_t286
CaMKII_s1pCaM3Ca_s2p_s3pp_s4pp + CaM3Ca <-> CaMKII_s1pCaM3Ca_s2pCaM3Ca_s3p_s4p																kon_cam_t286, koff_cam_t286
CaMKII_s1pCaM3Ca_s2p_s3p_s4p -> CaMKII_s1pCaM3Ca_s2p_s3p_s4pp																k_t350
CaMKII_s1pCaM3Ca_s2p_s3p_s4p -> CaMKII_s1pCaM3Ca_s2p_s3pp_s4p																k_t350
CaMKII_s1pCaM3Ca_s2p_s3p_s4p -> CaMKII_s1pCaM3Ca_s2pp_s3p_s4p																k_t350
CaMKII_s1pCaM3Ca_s2pp_s3p_s4p -> CaMKII_s1pCaM3Ca_s2pp_s3p_s4pp																k_t350
CaMKII_s1pCaM3Ca_s2pp_s3p_s4p -> CaMKII_s1pCaM3Ca_s2pp_s3pp_s4p																k_t350
CaMKII_s1pCaM3Ca_s2pp_s3pp_s4p -> CaMKII_s1pCaM3Ca_s2pp_s3pp_s4pp																k_t350
CaMKII_s1p_s2pp_s3pp_s4p + CaM3Ca <-> CaMKII_s1pCaM3Ca_s2pp_s3pp_s4p																kon_cam_t286, koff_cam_t286
CaMKII_s1p_s2pp_s3p_s4p + CaM3Ca <-> CaMKII_s1pCaM3Ca_s2pp_s3p_s4p																kon_cam_t286, koff_cam_t286
CaMKII_s1p_s2pp_s3p_s4p -> CaMKII_s1p_s2pp_s3p_s4pp																k_t350
CaMKII_s1p_s2pp_s3p_s4p -> CaMKII_s1p_s2pp_s3pp_s4p																k_t350
CaMKII_s1p_s2pp_s3p_s4p -> CaMKII_s1pp_s2pp_s3p_s4p																k_t350
CaMKII_s1pp_s2pp_s3p_s4p -> CaMKII_s1pp_s2pp_s3p_s4pp																k_t350
CaMKII_s1pp_s2pp_s3p_s4p -> CaMKII_s1pp_s2pp_s3pp_s4p																k_t350
CaMKII_s1p_s2p_s3p_s4p + CaM3Ca <-> CaMKII_s1pCaM3Ca_s2p_s3p_s4p																kon_cam_t286, koff_cam_t286
CaMKII_s1p_s2p_s3p_s4p -> CaMKII_s1p_s2p_s3p_s4pp																k_t350
CaMKII_s1p_s2p_s3p_s4p -> CaMKII_s1p_s2p_s3pp_s4p																k_t350
CaMKII_s1p_s2p_s3p_s4p -> CaMKII_s1p_s2pp_s3p_s4p																k_t350
CaMKII_s1p_s2p_s3p_s4p -> CaMKII_s1pp_s2p_s3p_s4p																k_t350
CaMKII_s1pp_s2p_s3p_s4p -> CaMKII_s1pp_s2p_s3p_s4pp																k_t350
CaMKII_s1pp_s2p_s3p_s4p -> CaMKII_s1pp_s2p_s3pp_s4p																k_t350
CaMKII_s1pp_s2p_s3p_s4p -> CaMKII_s1pp_s2pp_s3p_s4p																k_t350
CaMKII_s1p_s2pCaM3Ca_s3p_s4p + CaM3Ca <-> CaMKII_s1pCaM3Ca_s2pCaM3Ca_s3p_s4p																kon_cam_t286, koff_cam_t286
CaMKII_s1p_s2pCaM3Ca_s3p_s4p -> CaMKII_s1p_s2pCaM3Ca_s3p_s4pp																k_t350
CaMKII_s1p_s2pCaM3Ca_s3p_s4p -> CaMKII_s1p_s2pCaM3Ca_s3pp_s4p																k_t350
CaMKII_s1p_s2p_s3p_s4p + CaM3Ca <-> CaMKII_s1p_s2pCaM3Ca_s3p_s4p																kon_cam_t286, koff_cam_t286
CaMKII_s1p_s2pCaM3Ca_s3p_s4p -> CaMKII_s1pp_s2pCaM3Ca_s3p_s4p																k_t350
CaMKII_s1pp_s2pCaM3Ca_s3p_s4p -> CaMKII_s1pp_s2pCaM3Ca_s3p_s4pp																k_t350
CaMKII_s1pp_s2pCaM3Ca_s3p_s4p -> CaMKII_s1pp_s2pCaM3Ca_s3p_s4pp																k_t350
CaMKII_s1pp_s2p_s3p_s4p + CaM3Ca <-> CaMKII_s1pp_s2pCaM3Ca_s3p_s4p																kon_cam_t286, koff_cam_t286
CaMKII_s1pCaM3Ca_s2p_s3pCaM3Ca_s4p + CaM3Ca <-> CaMKII_s1pCaM3Ca_s2pCaM3Ca_s3pCaM3Ca_s4p																kon_cam_t286, koff_cam_t286
CaMKII_s1pCaM3Ca_s2p_s3pCaM3Ca_s4p -> CaMKII_s1pCaM3Ca_s2p_s3pCaM3Ca_s4pp																k_t350
CaMKII_s1pCaM3Ca_s2p_s3p_s4p + CaM3Ca <-> CaMKII_s1pCaM3Ca_s2p_s3pCaM3Ca_s4p																kon_cam_t286, koff_cam_t286
CaMKII_s1pCaM3Ca_s2p_s3pCaM3Ca_s4p -> CaMKII_s1pCaM3Ca_s2pp_s3pCaM3Ca_s4p																k_t350
CaMKII_s1pCaM3Ca_s2pp_s3pCaM3Ca_s4p -> CaMKII_s1pCaM3Ca_s2pp_s3pCaM3Ca_s4pp																k_t350
CaMKII_s1pCaM3Ca_s2pp_s3p_s4p + CaM3Ca <-> CaMKII_s1pCaM3Ca_s2pp_s3pCaM3Ca_s4p																kon_cam_t286, koff_cam_t286
CaMKII_s1p_s2pp_s3pCaM3Ca_s4p + CaM3Ca <-> CaMKII_s1pCaM3Ca_s2pp_s3pCaM3Ca_s4p																kon_cam_t286, koff_cam_t286
CaMKII_s1p_s2pp_s3pCaM3Ca_s4p -> CaMKII_s1p_s2pp_s3pCaM3Ca_s4pp																k_t350
CaMKII_s1p_s2pp_s3p_s4p + CaM3Ca <-> CaMKII_s1p_s2pp_s3pCaM3Ca_s4p																kon_cam_t286, koff_cam_t286
CaMKII_s1p_s2pp_s3pCaM3Ca_s4p -> CaMKII_s1pp_s2pp_s3pCaM3Ca_s4p																k_t350
CaMKII_s1pp_s2pp_s3pCaM3Ca_s4p -> CaMKII_s1pp_s2pp_s3pCaM3Ca_s4pp																k_t350
CaMKII_s1pp_s2pp_s3p_s4p + CaM3Ca <-> CaMKII_s1pp_s2pp_s3pCaM3Ca_s4p																kon_cam_t286, koff_cam_t286
CaMKII_s1p_s2p_s3pCaM3Ca_s4p + CaM3Ca <-> CaMKII_s1pCaM3Ca_s2p_s3pCaM3Ca_s4p																kon_cam_t286, koff_cam_t286
CaMKII_s1p_s2p_s3pCaM3Ca_s4p -> CaMKII_s1p_s2p_s3pCaM3Ca_s4pp																k_t350
CaMKII_s1p_s2p_s3p_s4p + CaM3Ca <-> CaMKII_s1p_s2p_s3pCaM3Ca_s4p																kon_cam_t286, koff_cam_t286
CaMKII_s1p_s2p_s3pCaM3Ca_s4p -> CaMKII_s1p_s2pp_s3pCaM3Ca_s4p																k_t350
CaMKII_s1p_s2p_s3pCaM3Ca_s4p -> CaMKII_s1pp_s2p_s3pCaM3Ca_s4p																k_t350
CaMKII_s1pp_s2p_s3pCaM3Ca_s4p -> CaMKII_s1pp_s2p_s3pCaM3Ca_s4pp																k_t350
CaMKII_s1p_s2pCaM3Ca_s3pCaM3Ca_s4p + CaM3Ca <-> CaMKII_s1pCaM3Ca_s2pCaM3Ca_s3pCaM3Ca_s4p																kon_cam_t286, koff_cam_t286
CaMKII_s1p_s2pCaM3Ca_s3pCaM3Ca_s4p -> CaMKII_s1p_s2pCaM3Ca_s3pCaM3Ca_s4pp																k_t350
CaMKII_s1p_s2pCaM3Ca_s3p_s4p + CaM3Ca <-> CaMKII_s1p_s2pCaM3Ca_s3pCaM3Ca_s4p																kon_cam_t286, koff_cam_t286
CaMKII_s1p_s2p_s3pCaM3Ca_s4p + CaM3Ca <-> CaMKII_s1p_s2pCaM3Ca_s3pCaM3Ca_s4p																kon_cam_t286, koff_cam_t286
CaMKII_s1p_s2pCaM3Ca_s3pCaM3Ca_s4p -> CaMKII_s1pp_s2pCaM3Ca_s3pCaM3Ca_s4p																k_t350
CaMKII_s1pp_s2pCaM3Ca_s3pCaM3Ca_s4p -> CaMKII_s1pp_s2pCaM3Ca_s3pCaM3Ca_s4pp																k_t350
CaMKII_s1pCaM3Ca_s2pCaM3Ca_s3pp_s4p + CaM3Ca <-> CaMKII_s1pCaM3Ca_s2pCaM3Ca_s3pp_s4pCaM3Ca																kon_cam_t286, koff_cam_t286
CaMKII_s1pCaM3Ca_s2p_s3pp_s4pCaM3Ca + CaM3Ca <-> CaMKII_s1pCaM3Ca_s2pCaM3Ca_s3pp_s4pCaM3Ca																kon_cam_t286, koff_cam_t286
CaMKII_s1pCaM3Ca_s2p_s3pp_s4p + CaM3Ca <-> CaMKII_s1pCaM3Ca_s2p_s3pp_s4pCaM3Ca																kon_cam_t286, koff_cam_t286
CaMKII_s1pCaM3Ca_s2p_s3pp_s4pCaM3Ca -> CaMKII_s1pCaM3Ca_s2pp_s3pp_s4pCaM3Ca																k_t350
CaMKII_s1pCaM3Ca_s2pp_s3pp_s4p + CaM3Ca <-> CaMKII_s1pCaM3Ca_s2pp_s3pp_s4pCaM3Ca																kon_cam_t286, koff_cam_t286
CaMKII_s1p_s2pp_s3pp_s4pCaM3Ca + CaM3Ca <-> CaMKII_s1pCaM3Ca_s2pp_s3pp_s4pCaM3Ca																kon_cam_t286, koff_cam_t286
CaMKII_s1p_s2pp_s3pp_s4p + CaM3Ca <-> CaMKII_s1p_s2pp_s3pp_s4pCaM3Ca																kon_cam_t286, koff_cam_t286
CaMKII_s1p_s2pp_s3pp_s4pCaM3Ca -> CaMKII_s1pp_s2pp_s3pp_s4pCaM3Ca																k_t350
CaMKII_s1pp_s2pp_s3pp_s4p + CaM3Ca <-> CaMKII_s1pp_s2pp_s3pp_s4pCaM3Ca																kon_cam_t286, koff_cam_t286
CaMKII_s1p_s2p_s3pp_s4pCaM3Ca + CaM3Ca <-> CaMKII_s1pCaM3Ca_s2p_s3pp_s4pCaM3Ca																kon_cam_t286, koff_cam_t286
CaMKII_s1p_s2p_s3pp_s4p + CaM3Ca <-> CaMKII_s1p_s2p_s3pp_s4pCaM3Ca																kon_cam_t286, koff_cam_t286
CaMKII_s1p_s2p_s3pp_s4p -> CaMKII_s1p_s2p_s3pp_s4pp																k_t350
CaMKII_s1p_s2p_s3pp_s4p -> CaMKII_s1p_s2pp_s3pp_s4p																k_t350
CaMKII_s1p_s2p_s3pp_s4pCaM3Ca -> CaMKII_s1p_s2pp_s3pp_s4pCaM3Ca																k_t350
CaMKII_s1p_s2p_s3pp_s4pCaM3Ca -> CaMKII_s1pp_s2p_s3pp_s4pCaM3Ca																k_t350
CaMKII_s1pp_s2p_s3pp_s4p + CaM3Ca <-> CaMKII_s1pp_s2p_s3pp_s4pCaM3Ca																k_t350
CaMKII_s1pp_s2p_s3pp_s4pCaM3Ca -> CaMKII_s1pp_s2pp_s3pp_s4pCaM3Ca																kon_cam_t286, koff_cam_t286
CaMKII_s1p_s2pCaM3Ca_s3pp_s4pCaM3Ca + CaM3Ca <-> CaMKII_s1pCaM3Ca_s2pCaM3Ca_s3pp_s4pCaM3Ca																kon_cam_t286, koff_cam_t286
CaMKII_s1p_s2pCaM3Ca_s3pp_s4p + CaM3Ca <-> CaMKII_s1p_s2pCaM3Ca_s3pp_s4pCaM3Ca																kon_cam_t286, koff_cam_t286
CaMKII_s1p_s2p_s3pp_s4pCaM3Ca + CaM3Ca <-> CaMKII_s1p_s2pCaM3Ca_s3pp_s4pCaM3Ca																kon_cam_t286, koff_cam_t286
CaMKII_s1p_s2pCaM3Ca_s3pp_s4pCaM3Ca -> CaMKII_s1pp_s2pCaM3Ca_s3pp_s4pCaM3Ca																k_t350
CaMKII_s1pCaM3Ca_s2pCaM3Ca_s3p_s4pCaM3Ca + CaM3Ca <-> CaMKII_s1pCaM3Ca_s2pCaM3Ca_s3pCaM3Ca_s4pCaM3Ca																kon_cam_t286, koff_cam_t286
CaMKII_s1pCaM3Ca_s2pCaM3Ca_s3p_s4pCaM3Ca -> CaMKII_s1pCaM3Ca_s2pCaM3Ca_s3pp_s4pCaM3Ca																k_t350
CaMKII_s1pCaM3Ca_s2p_s3p_s4pCaM3Ca + CaM3Ca <-> CaMKII_s1pCaM3Ca_s2pCaM3Ca_s3p_s4pCaM3Ca																kon_cam_t286, koff_cam_t286
CaMKII_s1pCaM3Ca_s2p_s3p_s4p + CaM3Ca <-> CaMKII_s1pCaM3Ca_s2p_s3p_s4pCaM3Ca																kon_cam_t286, koff_cam_t286
CaMKII_s1pCaM3Ca_s2p_s3p_s4pCaM3Ca -> CaMKII_s1pCaM3Ca_s2p_s3pp_s4pCaM3Ca																k_t350
CaMKII_s1pCaM3Ca_s2p_s3p_s4pCaM3Ca -> CaMKII_s1pCaM3Ca_s2pp_s3p_s4pCaM3Ca																k_t350
CaMKII_s1pCaM3Ca_s2pp_s3p_s4p + CaM3Ca <-> CaMKII_s1pCaM3Ca_s2pp_s3p_s4pCaM3Ca																kon_cam_t286, koff_cam_t286
CaMKII_s1pCaM3Ca_s2pp_s3p_s4pCaM3Ca -> CaMKII_s1pCaM3Ca_s2pp_s3pp_s4pCaM3Ca																k_t350
CaMKII_s1p_s2pp_s3p_s4pCaM3Ca + CaM3Ca <-> CaMKII_s1pCaM3Ca_s2pp_s3p_s4pCaM3Ca																kon_cam_t286, koff_cam_t286
CaMKII_s1p_s2pp_s3p_s4p + CaM3Ca <-> CaMKII_s1p_s2pp_s3p_s4pCaM3Ca																kon_cam_t286, koff_cam_t286
CaMKII_s1p_s2pp_s3p_s4pCaM3Ca -> CaMKII_s1p_s2pp_s3pp_s4pCaM3Ca																k_t350
CaMKII_s1p_s2pp_s3p_s4pCaM3Ca -> CaMKII_s1pp_s2pp_s3p_s4pCaM3Ca																k_t350
CaMKII_s1pp_s2pp_s3p_s4p + CaM3Ca <-> CaMKII_s1pp_s2pp_s3p_s4pCaM3Ca																kon_cam_t286, koff_cam_t286
CaMKII_s1pp_s2pp_s3p_s4pCaM3Ca -> CaMKII_s1pp_s2pp_s3pp_s4pCaM3Ca																k_t350
CaMKII_s1p_s2p_s3p_s4pCaM3Ca + CaM3Ca <-> CaMKII_s1pCaM3Ca_s2p_s3p_s4pCaM3Ca																kon_cam_t286, koff_cam_t286
CaMKII_s1p_s2p_s3p_s4p + CaM3Ca <-> CaMKII_s1p_s2p_s3p_s4pCaM3Ca																kon_cam_t286, koff_cam_t286
CaMKII_s1p_s2pCaM3Ca_s3p_s4pCaM3Ca + CaM3Ca <-> CaMKII_s1pCaM3Ca_s2pCaM3Ca_s3p_s4pCaM3Ca																kon_cam_t286, koff_cam_t286
CaMKII_s1p_s2pCaM3Ca_s3p_s4p + CaM3Ca <-> CaMKII_s1p_s2pCaM3Ca_s3p_s4pCaM3Ca																kon_cam_t286, koff_cam_t286
CaMKII_s1p_s2pCaM3Ca_s3p_s4pCaM3Ca -> CaMKII_s1p_s2pCaM3Ca_s3pp_s4pCaM3Ca																k_t350
CaMKII_s1p_s2p_s3p_s4pCaM3Ca + CaM3Ca <-> CaMKII_s1p_s2pCaM3Ca_s3p_s4pCaM3Ca																kon_cam_t286, koff_cam_t286
CaMKII_s1p_s2p_s3p_s4p + CaM3Ca <-> CaMKII_s1p_s2p_s3p_s4pCaM3Ca																kon_cam_t286, koff_cam_t286
CaMKII_s1p_s2p_s3p_s4pCaM3Ca -> CaMKII_s1p_s2p_s3pp_s4pCaM3Ca																k_t350
CaMKII_s1p_s2p_s3p_s4pCaM3Ca -> CaMKII_s1p_s2pp_s3p_s4pCaM3Ca																k_t350
CaMKII_s1p_s2p_s3p_s4pCaM3Ca -> CaMKII_s1pp_s2p_s3p_s4pCaM3Ca																k_t350
CaMKII_s1p_s2pCaM3Ca_s3p_s4pCaM3Ca -> CaMKII_s1pp_s2pCaM3Ca_s3p_s4pCaM3Ca																k_t350
CaMKII_s1pp_s2pCaM3Ca_s3p_s4p + CaM3Ca <-> CaMKII_s1pp_s2pCaM3Ca_s3p_s4pCaM3Ca																kon_cam_t286, koff_cam_t286
CaMKII_s1pp_s2pCaM3Ca_s3p_s4pCaM3Ca -> CaMKII_s1pp_s2pCaM3Ca_s3pp_s4pCaM3Ca																k_t350
CaMKII_s1pp_s2pCaM3Ca_s3pp_s4p + CaM3Ca <-> CaMKII_s1pp_s2pCaM3Ca_s3pp_s4pCaM3Ca																kon_cam_t286, koff_cam_t286
CaMKII_s1pp_s2p_s3pp_s4pCaM3Ca -> CaMKII_s1pp_s2pCaM3Ca_s3pp_s4pCaM3Ca																k_t350
CaMKII_s1pCaM3Ca_s2p_s3pCaM3Ca_s4pCaM3Ca + CaM3Ca <-> CaMKII_s1pCaM3Ca_s2pCaM3Ca_s3pCaM3Ca_s4pCaM3Ca																kon_cam_t286, koff_cam_t286
CaMKII_s1pCaM3Ca_s2p_s3pCaM3Ca_s4pCaM3Ca -> CaMKII_s1pCaM3Ca_s2pp_s3pCaM3Ca_s4pCaM3Ca																k_t350
CaMKII_s1pCaM3Ca_s2pp_s3pCaM3Ca_s4p + CaM3Ca <-> CaMKII_s1pCaM3Ca_s2pp_s3pCaM3Ca_s4pCaM3Ca																kon_cam_t286, koff_cam_t286
CaMKII_s1pCaM3Ca_s2p_s3p_s4pCaM3Ca + CaM3Ca <-> CaMKII_s1pCaM3Ca_s2pp_s3pCaM3Ca_s4pCaM3Ca																kon_cam_t286, koff_cam_t286
CaMKII_s1p_s2pp_s3pCaM3Ca_s4pCaM3Ca + CaM3Ca <-> CaMKII_s1pCaM3Ca_s2pp_s3pCaM3Ca_s4pCaM3Ca																kon_cam_t286, koff_cam_t286
CaMKII_s1p_s2pp_s3pCaM3Ca_s4p + CaM3Ca <-> CaMKII_s1p_s2pp_s3pCaM3Ca_s4pCaM3Ca																kon_cam_t286, koff_cam_t286
CaMKII_s1p_s2pp_s3p_s4pCaM3Ca + CaM3Ca <-> CaMKII_s1p_s2pp_s3pCaM3Ca_s4pCaM3Ca																kon_cam_t286, koff_cam_t286
CaMKII_s1p_s2pp_s3pCaM3Ca_s4pCaM3Ca -> CaMKII_s1pp_s2pp_s3pCaM3Ca_s4pCaM3Ca																k_t350
CaMKII_s1pp_s2pp_s3pCaM3Ca_s4p + CaM3Ca <-> CaMKII_s1pp_s2pp_s3pCaM3Ca_s4pCaM3Ca																kon_cam_t286, koff_cam_t286
CaMKII_s1pp_s2pp_s3p_s4pCaM3Ca + CaM3Ca <-> CaMKII_s1pp_s2pp_s3pCaM3Ca_s4pCaM3Ca																kon_cam_t286, koff_cam_t286
CaMKII_s1p_s2p_s3pCaM3Ca_s4pCaM3Ca + CaM3Ca <-> CaMKII_s1pCaM3Ca_s2p_s3pCaM3Ca_s4pCaM3Ca																kon_cam_t286, koff_cam_t286
CaMKII_s1p_s2p_s3pCaM3Ca_s4p + CaM3Ca <-> CaMKII_s1p_s2p_s3pCaM3Ca_s4pCaM3Ca																kon_cam_t286, koff_cam_t286
CaMKII_s1p_s2p_s3p_s4pCaM3Ca + CaM3Ca <-> CaMKII_s1p_s2p_s3pCaM3Ca_s4pCaM3Ca																kon_cam_t286, koff_cam_t286
CaMKII_s1p_s2p_s3pCaM3Ca_s4pCaM3Ca -> CaMKII_s1p_s2pp_s3pCaM3Ca_s4pCaM3Ca																k_t350
CaMKII_s1p_s2p_s3pCaM3Ca_s4pCaM3Ca -> CaMKII_s1pp_s2p_s3pCaM3Ca_s4pCaM3Ca																k_t350
CaMKII_s1pp_s2p_s3pCaM3Ca_s4p + CaM3Ca <-> CaMKII_s1pp_s2p_s3pCaM3Ca_s4pCaM3Ca																kon_cam_t286, koff_cam_t286
CaMKII_s1pp_s2p_s3p_s4pCaM3Ca + CaM3Ca <-> CaMKII_s1pp_s2p_s3pCaM3Ca_s4pCaM3Ca																kon_cam_t286, koff_cam_t286
CaMKII_s1pp_s2p_s3pCaM3Ca_s4pCaM3Ca -> CaMKII_s1pp_s2pp_s3pCaM3Ca_s4pCaM3Ca																k_t350
CaMKII_s1p_s2pCaM3Ca_s3pCaM3Ca_s4pCaM3Ca + CaM3Ca <-> CaMKII_s1pCaM3Ca_s2pCaM3Ca_s3pCaM3Ca_s4pCaM3Ca																kon_cam_t286, koff_cam_t286
CaMKII_s1p_s2pCaM3Ca_s3pCaM3Ca_s4pCaM3Ca -> CaMKII_s1pp_s2pCaM3Ca_s3pCaM3Ca_s4pCaM3Ca																k_t350
CaMKII_s1pp_s2pCaM3Ca_s3pCaM3Ca_s4p + CaM3Ca <-> CaMKII_s1pp_s2pCaM3Ca_s3pCaM3Ca_s4pCaM3Ca																kon_cam_t286, koff_cam_t286
CaMKII_s1pp_s2pCaM3Ca_s3p_s4pCaM3Ca + CaM3Ca <-> CaMKII_s1pp_s2pCaM3Ca_s3pCaM3Ca_s4pCaM3Ca																kon_cam_t286, koff_cam_t286
CaMKII_s1pp_s2p_s3pCaM3Ca_s4pCaM3Ca + CaM3Ca <-> CaMKII_s1pp_s2pCaM3Ca_s3pCaM3Ca_s4pCaM3Ca																kon_cam_t286, koff_cam_t286
Dephosphorylation of 2 subunits by PP1
CaMKII_s1pCaM3Ca_s2CaM3Ca_s3_s4 + PP1 <-> CaMKII_s1pCaM3CaPP1_s2CaM3Ca_s3_s4-> CaMKII_s1CaM3Ca_s2CaM3Ca_s3_s4 + PP1																kf_pp1,kb_pp1,kcat_pp1
CaMKII_s1CaM3Ca_s2pCaM3Ca_s3_s4 + PP1 <-> CaMKII_s1CaM3Ca_s2pCaM3CaPP1_s3_s4-> CaMKII_s1CaM3Ca_s2CaM3Ca_s3_s4 + PP1																kf_pp1,kb_pp1,kcat_pp1
CaMKII_s1p_s2CaM3Ca_s3_s4 + PP1 <-> CaMKII_s1pPP1_s2CaM3Ca_s3_s4-> CaMKII_s1_s2CaM3Ca_s3_s4 + PP1																kf_pp1,kb_pp1,kcat_pp1
CaMKII_s1CaM3Ca_s2p_s3_s4 + PP1 <-> CaMKII_s1CaM3Ca_s2pPP1_s3_s4-> CaMKII_s1CaM3Ca_s2_s3_s4 + PP1																kf_pp1,kb_pp1,kcat_pp1
CaMKII_s1p_s2_s3_s4 + PP1 <-> CaMKII_s1pPP1_s2_s3_s4-> CaMKII_s1_s2_s3_s4 + PP1																kf_pp1,kb_pp1,kcat_pp1
CaMKII_s1pCaM3Ca_s2pCaM3Ca_s3_s4 + PP1 <-> CaMKII_s1pCaM3CaPP1_s2pCaM3Ca_s3_s4-> CaMKII_s1CaM3Ca_s2pCaM3Ca_s3_s4 + PP1																kf_pp1,kb_pp1,kcat_pp1
CaMKII_s1pCaM3Ca_s2pCaM3Ca_s3_s4 + PP1 <-> CaMKII_s1pCaM3Ca_s2pCaM3CaPP1_s3_s4-> CaMKII_s1pCaM3Ca_s2CaM3Ca_s3_s4 + PP1																kf_pp1,kb_pp1,kcat_pp1
CaMKII_s1_s2p_s3_s4 + PP1 <-> CaMKII_s1_s2pPP1_s3_s4 -> CaMKII_s1_s2_s3_s4 + PP1																kf_pp1,kb_pp1,kcat_pp1
CaMKII_s1p_s2pCaM3Ca_s3_s4 + PP1 <-> CaMKII_s1pPP1_s2pCaM3Ca_s3_s4-> CaMKII_s1_s2CaM3Ca_s3_s4 + PP1																kf_pp1,kb_pp1,kcat_pp1
CaMKII_s1p_s2pCaM3Ca_s3_s4 + PP1 <-> CaMKII_s1p_s2pCaM3CaPP1_s3_s4-> CaMKII_s1p_s2CaM3Ca_s3_s4 + PP1																kf_pp1,kb_pp1,kcat_pp1
CaMKII_s1pCaM3Ca_s2p + PP1 <-> CaMKII_s1pCaM3CaPP1_s2p-> CaMKII_s1CaM3Ca_s2p + PP1																kf_pp1,kb_pp1,kcat_pp1
CaMKII_s1pCaM3Ca_s2p_s3_s4 + PP1 <-> CaMKII_s1pCaM3Ca_s2pPP1_s3_s4-> CaMKII_s1pCaM3Ca_s2_s3_s4 + PP1																kf_pp1,kb_pp1,kcat_pp1
CaMKII_s1p_s2p_s3_s4 + PP1 <-> CaMKII_s1pPP1_s2p_s3_s4 -> CaMKII_s1_s2p_s3_s4 + PP1																kf_pp1,kb_pp1,kcat_pp1
CaMKII_s1p_s2p_s3_s4 + PP1 <-> CaMKII_s1p_s2pPP1_s3_s4 -> CaMKII_s1p_s2_s3_s4 + PP1																kf_pp1,kb_pp1,kcat_pp1
CaMKII_s1_s2pCaM3Ca_s3_s4 + PP1 <-> CaMKII_s1_s2pCaM3CaPP1_s3_s4-> CaMKII_s1_s2CaM3Ca_s3_s4 + PP1																kf_pp1,kb_pp1,kcat_pp1
CaMKII_s1pCaM3Ca_s2_s3_s4 + PP1 <-> CaMKII_s1pCaM3CaPP1_s2_s3_s4-> CaMKII_s1CaM3Ca_s2_s3_s4 + PP1																kf_pp1,kb_pp1,kcat_pp1
CaMKII_s1pp_s2_s3_s4 + PP1 <-> CaMKII_s1ppPP1_s2_s3_s4 -> CaMKII_s1p_s2_s3_s4 + PP1																kf_pp1,kb_pp1,kcat_pp1
CaMKII_s1_s2pp_s3_s4 + PP1 <-> CaMKII_s1_s2ppPP1_s3_s4 -> CaMKII_s1_s2p_s3_s4 + PP1																kf_pp1,kb_pp1,kcat_pp1
CaMKII_s1pp_s2p_s3_s4 + PP1 <-> CaMKII_s1ppPP1_s2p_s3_s4 -> CaMKII_s1p_s2p_s3_s4 + PP1																kf_pp1,kb_pp1,kcat_pp1
CaMKII_s1pp_s2p_s3_s4 + PP1 <-> CaMKII_s1pp_s2pPP1_s3_s4 -> CaMKII_s1pp_s2_s3_s4 + PP1																kf_pp1,kb_pp1,kcat_pp1
CaMKII_s1p_s2pp_s3_s4 + PP1 <-> CaMKII_s1pPP1_s2pp_s3_s4 -> CaMKII_s1pPP1_s2pp_s3_s4 + PP1																kf_pp1,kb_pp1,kcat_pp1
CaMKII_s1p_s2pp_s3_s4 + PP1 <-> CaMKII_s1p_s2ppPP1_s3_s4 -> CaMKII_s1p_s2p_s3_s4 + PP1																kf_pp1,kb_pp1,kcat_pp1
CaMKII_s1pp_s2pCaM3Ca_s3_s4 + PP1 <-> CaMKII_s1ppPP1_s2pCaM3Ca_s3_s4 -> CaMKII_s1p_s2pCaM3Ca_s3_s4 + PP1																kf_pp1,kb_pp1,kcat_pp1
CaMKII_s1pp_s2pCaM3Ca_s3_s4 + PP1 <-> CaMKII_s1ppPP1_s2pCaM3Ca_s3_s4 -> CaMKII_s1p_s2pCaM3Ca_s3_s4 + PP1																kf_pp1,kb_pp1,kcat_pp1
CaMKII_s1pCaM3Ca_s2pp_s3_s4 + PP1 <-> CaMKII_s1pCaM3Ca_s2ppPP1_s3_s4 -> CaMKII_s1pCaM3Ca_s2p_s3_s4 + PP1																kf_pp1,kb_pp1,kcat_pp1
CaMKII_s1pCaM3Ca_s2pp_s3_s4 + PP1 <-> CaMKII_s1pCaM3CaPP1_s2pp_s3_s4 -> CaMKII_s1CaM3Ca_s2pp_s3_s4 + PP1																kf_pp1,kb_pp1,kcat_pp1
CaMKII_s1pp_s2CaM3Ca_s3_s4 + PP1 <-> CaMKII_s1ppPP1_s2CaM3Ca_s3_s4 -> CaMKII_s1p_s2CaM3Ca + PP1																kf_pp1,kb_pp1,kcat_pp1
CaMKII_s1CaM3Ca_s2pp_s3_s4 + PP1 <-> CaMKII_s1CaM3Ca_s2ppPP1_s3_s4 -> CaMKII_s1CaM3Ca_s2p_s3_s4+ PP1																kf_pp1,kb_pp1,kcat_pp1
CaMKII_s1pp_s2pp_s3_s4 + PP1 <-> CaMKII_s1ppPP1_s2pp_s3_s4 -> CaMKII_s1p_s2pp_s3_s4 + PP1																kf_pp1,kb_pp1,kcat_pp1
CaMKII_s1pp_s2pp_s3_s4 + PP1 <-> CaMKII_s1pp_s2ppPP1_s3_s4 -> CaMKII_s1pp_s2p_s3_s4 + PP1																kf_pp1,kb_pp1,kcat_pp1
CaMKII_s1_s2_s3pCaM3Ca_s4CaM3Ca + PP1 <-> CaMKII_s1_s2_s3pCaM3CaPP1_s4CaM3Ca-> CaMKII_s1_s2_s3CaM3Ca_s4CaM3Ca + PP1																kf_pp1,kb_pp1,kcat_pp1
CaMKII_s1_s2_s3CaM3Ca_s4pCaM3Ca + PP1 <-> CaMKII_s1_s2_s3CaM3Ca_s4pCaM3CaPP1-> CaMKII_s1_s2_s3CaM3Ca_s4CaM3Ca + PP1																kf_pp1,kb_pp1,kcat_pp1
CaMKII_s1_s2_s3pCaM3Ca_s4pCaM3Ca + PP1 <-> CaMKII_s1_s2_s3pCaM3CaPP1_s4pCaM3Ca-> CaMKII_s1_s2_s3CaM3Ca_s4pCaM3Ca + PP1																kf_pp1,kb_pp1,kcat_pp1
CaMKII_s1_s2_s3pCaM3Ca_s4pCaM3Ca + PP1 <-> CaMKII_s1_s2_s3pCaM3Ca_s4pCaM3CaPP1-> CaMKII_s1_s2_s3pCaM3Ca_s4CaM3Ca + PP1																kf_pp1,kb_pp1,kcat_pp1
CaMKII_s1_s2pCaM3Ca_s3CaM3Ca_s4 + PP1 <-> CaMKII_s1_s2pCaM3CaPP1_s3CaM3Ca_s4-> CaMKII_s1_s2CaM3Ca_s3CaM3Ca_s4 + PP1																kf_pp1,kb_pp1,kcat_pp1
CaMKII_s1_s2CaM3Ca_s3pCaM3Ca_s4 + PP1 <-> CaMKII_s1_s2CaM3Ca_s3pCaM3CaPP1_s4-> CaMKII_s1_s2CaM3Ca_s3CaM3Ca_s4 + PP1																kf_pp1,kb_pp1,kcat_pp1
CaMKII_s1_s2pCaM3Ca_s3pCaM3Ca_s4 + PP1 <-> CaMKII_s1_s2pCaM3CaPP1_s3pCaM3Ca_s4-> CaMKII_s1_s2CaM3Ca_s3pCaM3Ca_s4 + PP1																kf_pp1,kb_pp1,kcat_pp1
CaMKII_s1_s2pCaM3Ca_s3pCaM3Ca_s4 + PP1 <-> CaMKII_s1_s2pCaM3Ca_s3pCaM3CaPP1_s4-> CaMKII_s1_s2pCaM3Ca_s3CaM3Ca_s4 + PP1																kf_pp1,kb_pp1,kcat_pp1
CaMKII_s1pCaM3Ca_s2_s3_s4CaM3Ca + PP1 <-> CaMKII_s1pCaM3CaPP1_s2_s3_s4CaM3Ca-> CaMKII_s1CaM3Ca_s2_s3_s4CaM3Ca + PP1																kf_pp1,kb_pp1,kcat_pp1
CaMKII_s1CaM3Ca_s2_s3_s4pCaM3Ca + PP1 <-> CaMKII_s1CaM3Ca_s2_s3_s4pCaM3CaPP1-> CaMKII_s1CaM3Ca_s2_s3_s4CaM3Ca + PP1																kf_pp1,kb_pp1,kcat_pp1
CaMKII_s1pCaM3Ca_s2_s3_s4pCaM3Ca + PP1 <-> CaMKII_s1pCaM3CaPP1_s2_s3_s4pCaM3Ca-> CaMKII_s1CaM3Ca_s2_s3_s4pCaM3Ca + PP1																kf_pp1,kb_pp1,kcat_pp1
CaMKII_s1pCaM3Ca_s2_s3_s4pCaM3Ca + PP1 <-> CaMKII_s1pCaM3Ca_s2_s3_s4pCaM3CaPP1-> CaMKII_s1pCaM3Ca_s2_s3_s4CaM3Ca + PP1																kf_pp1,kb_pp1,kcat_pp1
Dephosphorylation of 3 subunits by PP1
CaMKII_s1_s2pCaM3Ca_s3pCaM3Ca_s4pCaM3Ca + PP1 <-> CaMKII_s1_s2pCaM3Ca_s3pCaM3Ca_s4pCaM3CaPP1 -> CaMKII_s1_s2pCaM3Ca_s3pCaM3Ca_s4CaM3Ca + PP1																kf_pp1,kb_pp1,kcat_pp1
CaMKII_s1_s2pCaM3Ca_s3pCaM3Ca_s4pCaM3Ca + PP1 <-> CaMKII_s1_s2pCaM3Ca_s3pCaM3CaPP1_s4pCaM3Ca -> CaMKII_s1_s2pCaM3Ca_s3CaM3Ca_s4pCaM3Ca + PP1																kf_pp1,kb_pp1,kcat_pp1
CaMKII_s1_s2pCaM3Ca_s3pCaM3Ca_s4pCaM3Ca + PP1 <-> CaMKII_s1_s2pCaM3CaPP1_s3pCaM3Ca_s4pCaM3Ca -> CaMKII_s1_s2CaM3Ca_s3pCaM3Ca_s4pCaM3Ca + PP1																kf_pp1,kb_pp1,kcat_pp1
CaMKII_s1_s2pCaM3Ca_s3pCaM3Ca_s4p + PP1 <-> CaMKII_s1_s2pCaM3Ca_s3pCaM3Ca_s4pPP1 -> CaMKII_s1_s2pCaM3Ca_s3pCaM3Ca_s4 + PP1																kf_pp1,kb_pp1,kcat_pp1
CaMKII_s1_s2pCaM3Ca_s3pCaM3Ca_s4p + PP1 <-> CaMKII_s1_s2pCaM3Ca_s3pCaM3CaPP1_s4p -> CaMKII_s1_s2pCaM3Ca_s3CaM3Ca_s4p + PP1																kf_pp1,kb_pp1,kcat_pp1
CaMKII_s1_s2pCaM3Ca_s3pCaM3Ca_s4p + PP1 <-> CaMKII_s1_s2pCaM3CaPP1_s3pCaM3Ca_s4p -> CaMKII_s1_s2CaM3Ca_s3pCaM3Ca_s4p + PP1																kf_pp1,kb_pp1,kcat_pp1
CaMKII_s1_s2pCaM3Ca_s3pCaM3Ca_s4pp + PP1 <-> CaMKII_s1_s2pCaM3Ca_s3pCaM3Ca_s4ppPP1 -> CaMKII_s1_s2pCaM3Ca_s3pCaM3Ca_s4p + PP1																kf_pp1,kb_pp1,kcat_pp1
CaMKII_s1_s2pCaM3Ca_s3pCaM3Ca_s4pp + PP1 <-> CaMKII_s1_s2pCaM3Ca_s3pCaM3CaPP1_s4pp -> CaMKII_s1_s2pCaM3Ca_s3CaM3Ca_s4pp + PP1																kf_pp1,kb_pp1,kcat_pp1
CaMKII_s1_s2pCaM3Ca_s3pCaM3Ca_s4pp + PP1 <-> CaMKII_s1_s2pCaM3CaPP1_s3pCaM3Ca_s4pp -> CaMKII_s1_s2CaM3Ca_s3pCaM3Ca_s4pp + PP1																kf_pp1,kb_pp1,kcat_pp1
CaMKII_s1_s2pCaM3Ca_s3pCaM3Ca_s4pp + PP1 <-> CaMKII_s1_s2pCaM3Ca_s3pCaM3Ca_s4ppPP1 -> CaMKII_s1_s2pCaM3Ca_s3pCaM3Ca_s4p + PP1																kf_pp1,kb_pp1,kcat_pp1
CaMKII_s1_s2pCaM3Ca_s3pCaM3Ca_s4pp + PP1 <-> CaMKII_s1_s2pCaM3Ca_s3pCaM3CaPP1_s4pp -> CaMKII_s1_s2pCaM3Ca_s3CaM3Ca_s4pp + PP1																kf_pp1,kb_pp1,kcat_pp1
CaMKII_s1_s2pCaM3Ca_s3pCaM3Ca_s4pp + PP1 <-> CaMKII_s1_s2pCaM3CaPP1_s3pCaM3Ca_s4pp -> CaMKII_s1_s2CaM3Ca_s3pCaM3Ca_s4pp + PP1																kf_pp1,kb_pp1,kcat_pp1
CaMKII_s1_s2pCaM3Ca_s3pp_s4pp + PP1 <-> CaMKII_s1_s2pCaM3Ca_s3pp_s4ppPP1 -> CaMKII_s1_s2pCaM3Ca_s3pp_s4p + PP1																kf_pp1,kb_pp1,kcat_pp1
CaMKII_s1_s2pCaM3Ca_s3pp_s4pp + PP1 <-> CaMKII_s1_s2pCaM3Ca_s3ppPP1_s4pp -> CaMKII_s1_s2pCaM3Ca_s3p_s4pp + PP1																kf_pp1,kb_pp1,kcat_pp1
CaMKII_s1_s2pCaM3Ca_s3pp_s4pp + PP1 <-> CaMKII_s1_s2pCaM3CaPP1_s3p_s4pp -> CaMKII_s1_s2CaM3Ca_s3p_s4pp + PP1																kf_pp1,kb_pp1,kcat_pp1
CaMKII_s1_s2p_s3pp_s4pp + PP1 <-> CaMKII_s1_s2p_s3pp_s4ppPP1 -> CaMKII_s1_s2p_s3pp_s4p + PP1																kf_pp1,kb_pp1,kcat_pp1
CaMKII_s1_s2p_s3pp_s4pp + PP1 <-> CaMKII_s1_s2p_s3ppPP1_s4pp -> CaMKII_s1_s2p_s3p_s4pp + PP1																kf_pp1,kb_pp1,kcat_pp1
CaMKII_s1_s2p_s3pp_s4pp + PP1 <-> CaMKII_s1_s2pPP1_s3pp_s4pp -> CaMKII_s1_s2_s3pp_s4pp + PP1																kf_pp1,kb_pp1,kcat_pp1
CaMKII_s1_s2pp_s3pp_s4pp + PP1 <-> CaMKII_s1_s2pp_s3pp_s4ppPP1 -> CaMKII_s1_s2pp_s3pp_s4p + PP1																kf_pp1,kb_pp1,kcat_pp1
CaMKII_s1_s2pp_s3pp_s4pp + PP1 <-> CaMKII_s1_s2pp_s3ppPP1_s4pp -> CaMKII_s1_s2pp_s3p_s4pp + PP1																kf_pp1,kb_pp1,kcat_pp1
CaMKII_s1_s2pp_s3pp_s4pp + PP1 <-> CaMKII_s1_s2ppPP1_s3pp_s4pp -> CaMKII_s1_s2p_s3pp_s4pp + PP1																kf_pp1,kb_pp1,kcat_pp1
CaMKII_s1_s2p_s3p_s4pp + PP1 <-> CaMKII_s1_s2p_s3p_s4ppPP1 -> CaMKII_s1_s2p_s3p_s4p + PP1																kf_pp1,kb_pp1,kcat_pp1
CaMKII_s1_s2p_s3p_s4pp + PP1 <-> CaMKII_s1_s2p_s3pPP1_s4pp -> CaMKII_s1_s2p_s3_s4pp + PP1																kf_pp1,kb_pp1,kcat_pp1
CaMKII_s1_s2p_s3p_s4pp + PP1 <-> CaMKII_s1_s2pPP1_s3p_s4pp -> CaMKII_s1_s2_s3p_s4pp + PP1																kf_pp1,kb_pp1,kcat_pp1
CaMKII_s1_s2pp_s3p_s4pp + PP1 <-> CaMKII_s1_s2pp_s3p_s4ppPP1 -> CaMKII_s1_s2pp_s3p_s4p + PP1																kf_pp1,kb_pp1,kcat_pp1
CaMKII_s1_s2pp_s3p_s4pp + PP1 <-> CaMKII_s1_s2pp_s3pPP1_s4pp -> CaMKII_s1_s2pp_s3_s4pp + PP1																kf_pp1,kb_pp1,kcat_pp1
CaMKII_s1_s2pp_s3p_s4pp + PP1 <-> CaMKII_s1_s2ppPP1_s3p_s4pp -> CaMKII_s1_s2p_s3p_s4pp + PP1																kf_pp1,kb_pp1,kcat_pp1
CaMKII_s1_s2p_s3pCaM3Ca_s4pp + PP1 <-> CaMKII_s1_s2p_s3pCaM3Ca_s4ppPP1 -> CaMKII_s1_s2p_s3pCaM3Ca_s4p + PP1																kf_pp1,kb_pp1,kcat_pp1
CaMKII_s1_s2p_s3pCaM3CaPP1_s4pp + PP1 <-> CaMKII_s1_s2p_s3pCaM3Ca_s4pp -> CaMKII_s1_s2p_s3CaM3Ca_s4pp + PP1																kf_pp1,kb_pp1,kcat_pp1
CaMKII_s1_s2p_s3pCaM3Ca_s4pp + PP1 <-> CaMKII_s1_s2pPP1_s3pCaM3Ca_s4pp -> CaMKII_s1_s2_s3pCaM3Ca_s4pp + PP1																kf_pp1,kb_pp1,kcat_pp1
CaMKII_s1_s2p_s3pCaM3Ca_s4pp + PP1 <-> CaMKII_s1_s2pPP1_s3pCaM3Ca_s4pp -> CaMKII_s1_s2_s3pCaM3Ca_s4pp + PP1																kf_pp1,kb_pp1,kcat_pp1
CaMKII_s1_s2pp_s3pCaM3Ca_s4pp + PP1 <-> CaMKII_s1_s2p_s3pCaM3CaPP1_s4pp -> CaMKII_s1_s2p_s3CaM3Ca_s4pp + PP1																kf_pp1,kb_pp1,kcat_pp1
CaMKII_s1_s2pp_s3pCaM3Ca_s4pp + PP1 <-> CaMKII_s1_s2ppPP1_s3pCaM3Ca_s4pp -> CaMKII_s1_s2p_s3pCaM3Ca_s4pp + PP1																kf_pp1,kb_pp1,kcat_pp1
CaMKII_s1_s2pCaM3Ca_s3p_s4p + PP1 <-> CaMKII_s1_s2pCaM3Ca_s3p_s4pPP1 -> CaMKII_s1_s2pCaM3Ca_s3p_s4 + PP1																kf_pp1,kb_pp1,kcat_pp1
CaMKII_s1_s2pCaM3Ca_s3p_s4p + PP1 <-> CaMKII_s1_s2pCaM3Ca_s3pPP1_s4p -> CaMKII_s1_s2pCaM3Ca_s3_s4p + PP1																kf_pp1,kb_pp1,kcat_pp1
CaMKII_s1_s2pCaM3Ca_s3p_s4p + PP1 <-> CaMKII_s1_s2pCaM3CaPP1_s3p_s4p -> CaMKII_s1_s2CaM3Ca_s3p_s4p + PP1																kf_pp1,kb_pp1,kcat_pp1
CaMKII_s1_s2pCaM3Ca_s3pp_s4p + PP1 <-> CaMKII_s1_s2pCaM3Ca_s3pp_s4pPP1 -> CaMKII_s1_s2pCaM3Ca_s3pp_s4 + PP1																kf_pp1,kb_pp1,kcat_pp1
CaMKII_s1_s2pCaM3Ca_s3pp_s4p + PP1 <-> CaMKII_s1_s2pCaM3Ca_s3ppPP1_s4p -> CaMKII_s1_s2pCaM3Ca_s3p_s4p + PP1																kf_pp1,kb_pp1,kcat_pp1
CaMKII_s1_s2pCaM3Ca_s3pp_s4p + PP1 <-> CaMKII_s1_s2pCaM3CaPP1_s3pp_s4p -> CaMKII_s1_s2CaM3Ca_s3pp_s4p + PP1																kf_pp1,kb_pp1,kcat_pp1
CaMKII_s1_s2p_s3pp_s4p + PP1 <-> CaMKII_s1_s2p_s3pp_s4pPP1 -> CaMKII_s1_s2p_s3pp_s4 + PP1																kf_pp1,kb_pp1,kcat_pp1
CaMKII_s1_s2p_s3pp_s4p + PP1 <-> CaMKII_s1_s2p_s3ppPP1_s4p -> CaMKII_s1_s2p_s3p_s4p + PP1																kf_pp1,kb_pp1,kcat_pp1
CaMKII_s1_s2p_s3pp_s4p + PP1 <-> CaMKII_s1_s2pPP1_s3pp_s4p -> CaMKII_s1_s2_s3pp_s4p + PP1																kf_pp1,kb_pp1,kcat_pp1
CaMKII_s1_s2p_s3p_s4p + PP1 <-> CaMKII_s1_s2p_s3p_s4pPP1 -> CaMKII_s1_s2p_s3p_s4 + PP1																kf_pp1,kb_pp1,kcat_pp1
CaMKII_s1_s2p_s3p_s4p + PP1 <-> CaMKII_s1_s2p_s3pPP1_s4p -> CaMKII_s1_s2p_s3_s4p + PP1																kf_pp1,kb_pp1,kcat_pp1
CaMKII_s1_s2p_s3p_s4p + PP1 <-> CaMKII_s1_s2pPP1_s3p_s4p -> CaMKII_s1_s2_s3p_s4p + PP1																kf_pp1,kb_pp1,kcat_pp1
CaMKII_s1_s2pp_s3p_s4p + PP1 <-> CaMKII_s1_s2pp_s3p_s4pPP1 -> CaMKII_s1_s2pp_s3p_s4 + PP1																kf_pp1,kb_pp1,kcat_pp1
CaMKII_s1_s2pp_s3p_s4p + PP1 <-> CaMKII_s1_s2pp_s3pPP1_s4p -> CaMKII_s1_s2pp_s3_s4p + PP1																kf_pp1,kb_pp1,kcat_pp1
CaMKII_s1_s2pp_s3p_s4p + PP1 <-> CaMKII_s1_s2ppPP1_s3p_s4p -> CaMKII_s1_s2p_s3p_s4p + PP1																kf_pp1,kb_pp1,kcat_pp1
CaMKII_s1_s2pp_s3pp_s4p + PP1 <-> CaMKII_s1_s2pp_s3pp_s4pPP1 -> CaMKII_s1_s2pp_s3pp_s4 + PP1																kf_pp1,kb_pp1,kcat_pp1
CaMKII_s1_s2pp_s3pp_s4p + PP1 <-> CaMKII_s1_s2pp_s3ppPP1_s4p -> CaMKII_s1_s2pp_s3p_s4p + PP1																kf_pp1,kb_pp1,kcat_pp1
CaMKII_s1_s2pp_s3pp_s4p + PP1 <-> CaMKII_s1_s2ppPP1_s3pp_s4p -> CaMKII_s1_s2p_s3pp_s4p + PP1																kf_pp1,kb_pp1,kcat_pp1
CaMKII_s1_s2p_s3pCaM3Ca_s4p + PP1 <-> CaMKII_s1_s2p_s3pCaM3Ca_s4pPP1 -> CaMKII_s1_s2p_s3pCaM3Ca_s4 + PP1																kf_pp1,kb_pp1,kcat_pp1
CaMKII_s1_s2p_s3pCaM3Ca_s4p + PP1 <-> CaMKII_s1_s2p_s3pCaM3CaPP1_s4p -> CaMKII_s1_s2p_s3CaM3Ca_s4p + PP1																kf_pp1,kb_pp1,kcat_pp1
CaMKII_s1_s2p_s3pCaM3Ca_s4p + PP1 <-> CaMKII_s1_s2pPP1_s3pCaM3Ca_s4p -> CaMKII_s1_s2_s3pCaM3Ca_s4p + PP1																kf_pp1,kb_pp1,kcat_pp1
CaMKII_s1_s2pp_s3pCaM3Ca_s4p + PP1 <-> CaMKII_s1_s2pp_s3pCaM3Ca_s4pPP1 -> CaMKII_s1_s2pp_s3pCaM3Ca_s4 + PP1																kf_pp1,kb_pp1,kcat_pp1
CaMKII_s1_s2pp_s3pCaM3Ca_s4p + PP1 <-> CaMKII_s1_s2pp_s3pCaM3CaPP1_s4p -> CaMKII_s1_s2pp_s3CaM3Ca_s4p + PP1																kf_pp1,kb_pp1,kcat_pp1
CaMKII_s1_s2pp_s3pCaM3Ca_s4p + PP1 <-> CaMKII_s1_s2ppPP1_s3pCaM3Ca_s4p -> CaMKII_s1_s2p_s3pCaM3Ca_s4p + PP1																kf_pp1,kb_pp1,kcat_pp1
CaMKII_s1_s2pCaM3Ca_s3p_s4pCaM3Ca + PP1 <-> CaMKII_s1_s2pCaM3Ca_s3p_s4pCaM3CaPP1 -> CaMKII_s1_s2pCaM3Ca_s3p_s4CaM3Ca + PP1																kf_pp1,kb_pp1,kcat_pp1
CaMKII_s1_s2pCaM3Ca_s3p_s4pCaM3Ca + PP1 <-> CaMKII_s1_s2pCaM3Ca_s3pPP1_s4pCaM3Ca -> CaMKII_s1_s2pCaM3Ca_s3_s4pCaM3Ca + PP1																kf_pp1,kb_pp1,kcat_pp1
CaMKII_s1_s2pCaM3Ca_s3p_s4pCaM3Ca + PP1 <-> CaMKII_s1_s2pCaM3CaPP1_s3p_s4pCaM3Ca -> CaMKII_s1_s2CaM3Ca_s3p_s4pCaM3Ca + PP1																kf_pp1,kb_pp1,kcat_pp1
CaMKII_s1_s2pCaM3Ca_s3pp_s4pCaM3Ca + PP1 <-> CaMKII_s1_s2pCaM3Ca_s3pp_s4pCaM3CaPP1 -> CaMKII_s1_s2pCaM3Ca_s3pp_s4CaM3Ca + PP1																kf_pp1,kb_pp1,kcat_pp1
CaMKII_s1_s2pCaM3Ca_s3pp_s4pCaM3Ca + PP1 <-> CaMKII_s1_s2pCaM3Ca_s3ppPP1_s4pCaM3Ca -> CaMKII_s1_s2pCaM3Ca_s3p_s4pCaM3Ca + PP1																kf_pp1,kb_pp1,kcat_pp1
CaMKII_s1_s2pCaM3Ca_s3pp_s4pCaM3Ca + PP1 <-> CaMKII_s1_s2pCaM3CaPP1_s3pp_s4pCaM3Ca -> CaMKII_s1_s2CaM3Ca_s3pp_s4pCaM3Ca + PP1																kf_pp1,kb_pp1,kcat_pp1
CaMKII_s1_s2p_s3pp_s4pCaM3Ca + PP1 <-> CaMKII_s1_s2p_s3pp_s4pCaM3CaPP1 -> CaMKII_s1_s2p_s3pp_s4CaM3Ca + PP1																kf_pp1,kb_pp1,kcat_pp1
CaMKII_s1_s2p_s3pp_s4pCaM3Ca + PP1 <-> CaMKII_s1_s2p_s3ppPP1_s4pCaM3Ca -> CaMKII_s1_s2p_s3p_s4pCaM3Ca + PP1																kf_pp1,kb_pp1,kcat_pp1
CaMKII_s1_s2p_s3pp_s4pCaM3Ca + PP1 <-> CaMKII_s1_s2pPP1_s3pp_s4pCaM3Ca -> CaMKII_s1_s2_s3pp_s4pCaM3Ca + PP1																kf_pp1,kb_pp1,kcat_pp1
CaMKII_s1_s2p_s3pCaM3Ca_s4pCaM3Ca + PP1 <-> CaMKII_s1_s2p_s3pCaM3Ca_s4pCaM3CaPP1 -> CaMKII_s1_s2p_s3pCaM3Ca_s4CaM3Ca + PP1																kf_pp1,kb_pp1,kcat_pp1
CaMKII_s1_s2p_s3pCaM3Ca_s4pCaM3Ca + PP1 <-> CaMKII_s1_s2p_s3pCaM3CaPP1_s4pCaM3Ca -> CaMKII_s1_s2p_s3CaM3Ca_s4pCaM3Ca + PP1																kf_pp1,kb_pp1,kcat_pp1
CaMKII_s1_s2p_s3pCaM3Ca_s4pCaM3Ca + PP1 <-> CaMKII_s1_s2pPP1_s3pCaM3Ca_s4pCaM3Ca -> CaMKII_s1_s2_s3pCaM3Ca_s4pCaM3Ca + PP1																kf_pp1,kb_pp1,kcat_pp1
CaMKII_s1_s2pp_s3p_s4pCaM3Ca + PP1 <-> CaMKII_s1_s2pp_s3p_s4pCaM3CaPP1 -> CaMKII_s1_s2pp_s3p_s4CaM3Ca + PP1																kf_pp1,kb_pp1,kcat_pp1
CaMKII_s1_s2pp_s3p_s4pCaM3Ca + PP1 <-> CaMKII_s1_s2pp_s3pPP1_s4pCaM3Ca -> CaMKII_s1_s2pp_s3_s4pCaM3Ca + PP1																kf_pp1,kb_pp1,kcat_pp1
CaMKII_s1_s2pp_s3p_s4pCaM3Ca + PP1 <-> CaMKII_s1_s2ppPP1_s3p_s4pCaM3Ca -> CaMKII_s1_s2p_s3p_s4pCaM3Ca + PP1																kf_pp1,kb_pp1,kcat_pp1
CaMKII_s1_s2p_s3pCaM3Ca_s4pCaM3Ca + PP1 <-> CaMKII_s1_s2p_s3pCaM3Ca_s4pCaM3CaPP1 -> CaMKII_s1_s2p_s3pCaM3Ca_s4CaM3Ca + PP1																kf_pp1,kb_pp1,kcat_pp1
CaMKII_s1_s2p_s3pCaM3Ca_s4pCaM3Ca + PP1 <-> CaMKII_s1_s2p_s3pCaM3CaPP1_s4pCaM3Ca -> CaMKII_s1_s2p_s3CaM3Ca_s4pCaM3Ca + PP1																kf_pp1,kb_pp1,kcat_pp1
CaMKII_s1_s2p_s3pCaM3Ca_s4pCaM3Ca + PP1 <-> CaMKII_s1_s2pPP1_s3pCaM3Ca_s4pCaM3Ca -> CaMKII_s1_s2_s3pCaM3Ca_s4pCaM3Ca + PP1																kf_pp1,kb_pp1,kcat_pp1
CaMKII_s1_s2pp_s3pCaM3Ca_s4pCaM3Ca + PP1 <-> CaMKII_s1_s2pp_s3pCaM3Ca_s4pCaM3CaPP1 -> CaMKII_s1_s2pp_s3pCaM3Ca_s4CaM3Ca + PP1																kf_pp1,kb_pp1,kcat_pp1
CaMKII_s1_s2pp_s3pCaM3Ca_s4pCaM3Ca + PP1 <-> CaMKII_s1_s2pp_s3pCaM3CaPP1_s4pCaM3Ca -> CaMKII_s1_s2pp_s3CaM3Ca_s4pCaM3Ca + PP1																kf_pp1,kb_pp1,kcat_pp1
CaMKII_s1_s2pp_s3pCaM3Ca_s4pCaM3Ca + PP1 <-> CaMKII_s1_s2ppPP1_s3pCaM3Ca_s4pCaM3Ca -> CaMKII_s1_s2p_s3pCaM3Ca_s4pCaM3Ca + PP1																kf_pp1,kb_pp1,kcat_pp1
Dephosphorylation of 4 subunits by PP1
CaMKII_s1CaM3Ca_s2pCaM3Ca_s3pCaM3Ca_s4pCaM3Ca + PP1 <-> CaMKII_s1CaM3Ca_s2pCaM3CaPP1_s3pCaM3Ca_s4pCaM3Ca-> CaMKII_s1CaM3Ca_s2CaM3Ca_s3pCaM3Ca_s4pCaM3Ca + PP1																kf_pp1,kb_pp1,kcat_pp1
CaMKII_s1CaM3Ca_s2pCaM3Ca_s3pCaM3Ca_s4CaM3Ca + PP1 <-> CaMKII_s1CaM3Ca_s2pCaM3Ca_s3pCaM3Ca_s4pCaM3CaPP1-> CaMKII_s1CaM3Ca_s2pCaM3Ca_s3pCaM3Ca_s4CaM3Ca + PP1																kf_pp1,kb_pp1,kcat_pp1
CaMKII_s1pCaM3Ca_s2CaM3Ca_s3pCaM3Ca_s4pCaM3Ca + PP1 <-> CaMKII_s1pCaM3CaPP1_s2CaM3Ca_s3pCaM3Ca_s4pCaM3Ca-> CaMKII_s1CaM3Ca_s2CaM3Ca_s3pCaM3Ca_s4pCaM3Ca + PP1																kf_pp1,kb_pp1,kcat_pp1
CaMKII_s1pCaM3Ca_s2CaM3Ca_s3pCaM3Ca_s4pCaM3Ca + PP1 <-> CaMKII_s1pCaM3Ca_s2CaM3Ca_s3pCaM3CaPP1_s4pCaM3Ca-> CaMKII_s1pCaM3Ca_s2CaM3Ca_s3CaM3Ca_s4pCaM3Ca + PP1																kf_pp1,kb_pp1,kcat_pp1
CaMKII_s1pCaM3Ca_s2pCaM3Ca_s3CaM3Ca_s4pCaM3Ca + PP1 <-> CaMKII_s1pCaM3Ca_s2pCaM3CaPP1_s3CaM3Ca_s4pCaM3Ca-> CaMKII_s1pCaM3Ca_s2CaM3Ca_s3CaM3Ca_s4pCaM3Ca + PP1																kf_pp1,kb_pp1,kcat_pp1
CaMKII_s1pCaM3Ca_s2pCaM3Ca_s3CaM3Ca_s4pCaM3Ca + PP1 <-> CaMKII_s1pCaM3Ca_s2pCaM3Ca_s3CaM3Ca_s4pCaM3CaPP1-> CaMKII_s1pCaM3Ca_s2pCaM3Ca_s3CaM3Ca_s4CaM3Ca + PP1																kf_pp1,kb_pp1,kcat_pp1
CaMKII_s1pCaM3Ca_s2pCaM3Ca_s3pCaM3Ca_s4CaM3Ca + PP1 <-> CaMKII_s1pCaM3CaPP1_s2pCaM3Ca_s3pCaM3Ca_s4CaM3Ca-> CaMKII_s1CaM3Ca_s2pCaM3Ca_s3pCaM3Ca_s4CaM3Ca + PP1																kf_pp1,kb_pp1,kcat_pp1
CaMKII_s1pCaM3Ca_s2pCaM3Ca_s3pCaM3Ca_s4CaM3Ca + PP1 <-> CaMKII_s1pCaM3Ca_s2pCaM3Ca_s3pCaM3CaPP1_s4CaM3Ca-> CaMKII_s1pCaM3Ca_s2pCaM3Ca_s3CaM3Ca_s4CaM3Ca + PP1																kf_pp1,kb_pp1,kcat_pp1
CaMKII_s1pCaM3Ca_s2pCaM3Ca_s3pCaM3Ca_s4pCaM3Ca + PP1 <-> CaMKII_s1pCaM3CaPP1_s2pCaM3Ca_s3pCaM3Ca_s4pCaM3Ca-> CaMKII_s1CaM3Ca_s2pCaM3Ca_s3pCaM3Ca_s4pCaM3Ca + PP1																kf_pp1,kb_pp1,kcat_pp1
CaMKII_s1pCaM3Ca_s2pCaM3Ca_s3pCaM3Ca_s4pCaM3Ca + PP1 <-> CaMKII_s1pCaM3Ca_s2pCaM3CaPP1_s3pCaM3Ca_s4pCaM3Ca-> CaMKII_s1pCaM3Ca_s2CaM3Ca_s3pCaM3Ca_s4pCaM3Ca + PP1																kf_pp1,kb_pp1,kcat_pp1
CaMKII_s1pCaM3Ca_s2pCaM3Ca_s3pCaM3Ca_s4pCaM3Ca + PP1 <-> CaMKII_s1pCaM3Ca_s2pCaM3Ca_s3pCaM3CaPP1_s4pCaM3Ca-> CaMKII_s1pCaM3Ca_s2pCaM3Ca_s3CaM3Ca_s4pCaM3Ca + PP1																kf_pp1,kb_pp1,kcat_pp1
CaMKII_s1pCaM3Ca_s2pCaM3Ca_s3pCaM3Ca_s4pCaM3Ca + PP1 <-> CaMKII_s1pCaM3Ca_s2pCaM3Ca_s3pCaM3Ca_s4pCaM3CaPP1-> CaMKII_s1pCaM3Ca_s2pCaM3Ca_s3pCaM3Ca_s4CaM3Ca + PP1																kf_pp1,kb_pp1,kcat_pp1
CaMKII_s1pCaM3Ca_s2pCaM3Ca_s3pCaM3Ca_s4p + PP1 <-> CaMKII_s1pCaM3CaPP1_s2pCaM3Ca_s3pCaM3Ca_s4p-> CaMKII_s1CaM3Ca_s2pCaM3Ca_s3pCaM3Ca_s4p + PP1																kf_pp1,kb_pp1,kcat_pp1
CaMKII_s1pCaM3Ca_s2pCaM3Ca_s3pCaM3Ca_s4p + PP1 <-> CaMKII_s1pCaM3Ca_s2pCaM3CaPP1_s3pCaM3Ca_s4p-> CaMKII_s1pCaM3Ca_s2CaM3Ca_s3pCaM3Ca_s4p + PP1																kf_pp1,kb_pp1,kcat_pp1
CaMKII_s1pCaM3Ca_s2pCaM3Ca_s3pCaM3Ca_s4p + PP1 <-> CaMKII_s1pCaM3Ca_s2pCaM3Ca_s3pCaM3CaPP1_s4p-> CaMKII_s1pCaM3Ca_s2pCaM3Ca_s3CaM3Ca_s4p + PP1																kf_pp1,kb_pp1,kcat_pp1
CaMKII_s1pCaM3Ca_s2pCaM3Ca_s3pCaM3Ca_s4p + PP1 <-> CaMKII_s1pCaM3Ca_s2pCaM3Ca_s3pCaM3Ca_s4pPP1-> CaMKII_s1pCaM3Ca_s2pCaM3Ca_s3pCaM3Ca_s4 + PP1																kf_pp1,kb_pp1,kcat_pp1
CaMKII_s1pCaM3Ca_s2pCaM3Ca_s3pCaM3Ca_s4pp + PP1 <-> CaMKII_s1pCaM3CaPP1_s2pCaM3Ca_s3pCaM3Ca_s4pp-> CaMKII_s1CaM3Ca_s2pCaM3Ca_s3pCaM3Ca_s4pp + PP1																kf_pp1,kb_pp1,kcat_pp1
CaMKII_s1pCaM3Ca_s2pCaM3Ca_s3pCaM3Ca_s4pp + PP1 <-> CaMKII_s1pCaM3Ca_s2pCaM3CaPP1_s3pCaM3Ca_s4pp-> CaMKII_s1pCaM3Ca_s2CaM3Ca_s3pCaM3Ca_s4pp + PP1																kf_pp1,kb_pp1,kcat_pp1
CaMKII_s1pCaM3Ca_s2pCaM3Ca_s3pCaM3Ca_s4pp + PP1 <-> CaMKII_s1pCaM3Ca_s2pCaM3Ca_s3pCaM3CaPP1_s4pp-> CaMKII_s1pCaM3Ca_s2pCaM3Ca_s3CaM3Ca_s4pp + PP1																kf_pp1,kb_pp1,kcat_pp1
CaMKII_s1pCaM3Ca_s2pCaM3Ca_s3pCaM3Ca_s4pp + PP1 <-> CaMKII_s1pCaM3Ca_s2pCaM3Ca_s3pCaM3Ca_s4ppPP1-> CaMKII_s1pCaM3Ca_s2pCaM3Ca_s3pCaM3Ca_s4p + PP1																kf_pp1,kb_pp1,kcat_pp1
CaMKII_s1pCaM3Ca_s2pCaM3Ca_s3p_s4pp + PP1 <-> CaMKII_s1pCaM3CaPP1_s2pCaM3Ca_s3p_s4pp-> CaMKII_s1CaM3Ca_s2pCaM3Ca_s3p_s4pp + PP1																kf_pp1,kb_pp1,kcat_pp1
CaMKII_s1pCaM3Ca_s2pCaM3Ca_s3p_s4pp + PP1 <-> CaMKII_s1pCaM3Ca_s2pCaM3CaPP1_s3p_s4pp-> CaMKII_s1pCaM3Ca_s2CaM3Ca_s3p_s4pp + PP1																kf_pp1,kb_pp1,kcat_pp1
CaMKII_s1pCaM3Ca_s2pCaM3Ca_s3p_s4pp + PP1 <-> CaMKII_s1pCaM3Ca_s2pCaM3Ca_s3pPP1_s4pp-> CaMKII_s1pCaM3Ca_s2pCaM3Ca_s3_s4pp + PP1																kf_pp1,kb_pp1,kcat_pp1
CaMKII_s1pCaM3Ca_s2pCaM3Ca_s3p_s4pp + PP1 <-> CaMKII_s1pCaM3Ca_s2pCaM3Ca_s3p_s4ppPP1-> CaMKII_s1pCaM3Ca_s2pCaM3Ca_s3p_s4p + PP1																kf_pp1,kb_pp1,kcat_pp1
CaMKII_s1pCaM3Ca_s2pCaM3Ca_s3pp_s4pp + PP1 <-> CaMKII_s1pCaM3CaPP1_s2pCaM3Ca_s3pp_s4pp-> CaMKII_s1CaM3Ca_s2pCaM3Ca_s3pp_s4pp + PP1																kf_pp1,kb_pp1,kcat_pp1
CaMKII_s1pCaM3Ca_s2pCaM3Ca_s3pp_s4pp + PP1 <-> CaMKII_s1pCaM3Ca_s2pCaM3CaPP1_s3pp_s4pp-> CaMKII_s1pCaM3Ca_s2CaM3Ca_s3pp_s4pp + PP1																kf_pp1,kb_pp1,kcat_pp1
CaMKII_s1pCaM3Ca_s2pCaM3Ca_s3pp_s4pp + PP1 <-> CaMKII_s1pCaM3Ca_s2pCaM3Ca_s3ppPP1_s4pp-> CaMKII_s1pCaM3Ca_s2pCaM3Ca_s3p_s4pp + PP1																kf_pp1,kb_pp1,kcat_pp1
CaMKII_s1pCaM3Ca_s2pCaM3Ca_s3pp_s4pp + PP1 <-> CaMKII_s1pCaM3Ca_s2pCaM3Ca_s3pp_s4ppPP1-> CaMKII_s1pCaM3Ca_s2pCaM3Ca_s3pp_s4p + PP1																kf_pp1,kb_pp1,kcat_pp1
CaMKII_s1pCaM3Ca_s2p_s3pp_s4pp + PP1 <-> CaMKII_s1pCaM3CaPP1_s2p_s3pp_s4pp-> CaMKII_s1CaM3Ca_s2p_s3pp_s4pp + PP1																kf_pp1,kb_pp1,kcat_pp1
CaMKII_s1pCaM3Ca_s2p_s3pp_s4pp + PP1 <-> CaMKII_s1pCaM3Ca_s2pPP1_s3pp_s4pp-> CaMKII_s1pCaM3Ca_s2_s3pp_s4pp + PP1																kf_pp1,kb_pp1,kcat_pp1
CaMKII_s1pCaM3Ca_s2p_s3pp_s4pp + PP1 <-> CaMKII_s1pCaM3Ca_s2p_s3ppPP1_s4pp-> CaMKII_s1pCaM3Ca_s2p_s3p_s4pp + PP1																kf_pp1,kb_pp1,kcat_pp1
CaMKII_s1pCaM3Ca_s2p_s3pp_s4pp + PP1 <-> CaMKII_s1pCaM3Ca_s2p_s3pp_s4ppPP1-> CaMKII_s1pCaM3Ca_s2p_s3pp_s4p + PP1																kf_pp1,kb_pp1,kcat_pp1
CaMKII_s1pCaM3Ca_s2pp_s3pp_s4pp + PP1 <-> CaMKII_s1pCaM3CaPP1_s2pp_s3pp_s4pp-> CaMKII_s1CaM3Ca_s2pp_s3pp_s4pp + PP1																kf_pp1,kb_pp1,kcat_pp1
CaMKII_s1pCaM3Ca_s2pp_s3pp_s4pp + PP1 <-> CaMKII_s1pCaM3Ca_s2ppPP1_s3pp_s4pp-> CaMKII_s1pCaM3Ca_s2p_s3pp_s4pp + PP1																kf_pp1,kb_pp1,kcat_pp1
CaMKII_s1pCaM3Ca_s2pp_s3pp_s4pp + PP1 <-> CaMKII_s1pCaM3Ca_s2pp_s3ppPP1_s4pp-> CaMKII_s1pCaM3Ca_s2pp_s3p_s4pp + PP1																kf_pp1,kb_pp1,kcat_pp1
CaMKII_s1pCaM3Ca_s2pp_s3pp_s4pp + PP1 <-> CaMKII_s1pCaM3Ca_s2pp_s3pp_s4ppPP1-> CaMKII_s1pCaM3Ca_s2pp_s3pp_s4p + PP1																kf_pp1,kb_pp1,kcat_pp1
CaMKII_s1p_s2p_s3pp_s4pp + PP1 <-> CaMKII_s1pPP1_s2p_s3pp_s4pp-> CaMKII_s1_s2p_s3pp_s4pp + PP1																kf_pp1,kb_pp1,kcat_pp1
CaMKII_s1p_s2p_s3pp_s4pp + PP1 <-> CaMKII_s1p_s2pPP1_s3pp_s4pp-> CaMKII_s1p_s2_s3pp_s4pp + PP1																kf_pp1,kb_pp1,kcat_pp1
CaMKII_s1p_s2p_s3pp_s4pp + PP1 <-> CaMKII_s1p_s2p_s3ppPP1_s4pp-> CaMKII_s1p_s2p_s3p_s4pp + PP1																kf_pp1,kb_pp1,kcat_pp1
CaMKII_s1p_s2p_s3pp_s4pp + PP1 <-> CaMKII_s1p_s2p_s3pp_s4ppPP1-> CaMKII_s1p_s2p_s3pp_s4p + PP1																kf_pp1,kb_pp1,kcat_pp1
CaMKII_s1p_s2pp_s3pp_s4pp + PP1 <-> CaMKII_s1pPP1_s2pp_s3pp_s4pp-> CaMKII_s1_s2pp_s3pp_s4pp + PP1																kf_pp1,kb_pp1,kcat_pp1
CaMKII_s1p_s2pp_s3pp_s4pp + PP1 <-> CaMKII_s1p_s2ppPP1_s3pp_s4pp-> CaMKII_s1p_s2p_s3pp_s4pp + PP1																kf_pp1,kb_pp1,kcat_pp1
CaMKII_s1p_s2pp_s3pp_s4pp + PP1 <-> CaMKII_s1p_s2pp_s3ppPP1_s4pp-> CaMKII_s1p_s2pp_s3p_s4pp + PP1																kf_pp1,kb_pp1,kcat_pp1
CaMKII_s1p_s2pp_s3pp_s4pp + PP1 <-> CaMKII_s1p_s2pp_s3pp_s4ppPP1-> CaMKII_s1p_s2pp_s3pp_s4p + PP1																kf_pp1,kb_pp1,kcat_pp1
CaMKII_s1pp_s2pp_s3pp_s4pp + PP1 <-> CaMKII_s1ppPP1_s2pp_s3pp_s4pp-> CaMKII_s1p_s2pp_s3pp_s4pp + PP1																kf_pp1,kb_pp1,kcat_pp1
CaMKII_s1p_s2pp_s3pp_s4pp + PP1 <-> CaMKII_s1p_s2pp_s3pp_s4ppPP1-> CaMKII_s1p_s2pp_s3pp_s4p + PP1																kf_pp1,kb_pp1,kcat_pp1
CaMKII_s1pp_s2pp_s3pp_s4pp + PP1 <-> CaMKII_s1pp_s2pp_s3ppPP1_s4pp-> CaMKII_s1pp_s2pp_s3p_s4pp + PP1																kf_pp1,kb_pp1,kcat_pp1
CaMKII_s1pp_s2pp_s3pp_s4pp + PP1 <-> CaMKII_s1pp_s2pp_s3pp_s4ppPP1-> CaMKII_s1pp_s2pp_s3pp_s4p + PP1																kf_pp1,kb_pp1,kcat_pp1
CaMKII_s1p_s2pCaM3Ca_s3pp_s4pp + PP1 <-> CaMKII_s1pPP1_s2pCaM3Ca_s3pp_s4pp-> CaMKII_s1_s2pCaM3Ca_s3pp_s4pp + PP1																kf_pp1,kb_pp1,kcat_pp1
CaMKII_s1p_s2pCaM3Ca_s3pp_s4pp + PP1 <-> CaMKII_s1p_s2pCaM3CaPP1_s3pp_s4pp-> CaMKII_s1p_s2CaM3Ca_s3pp_s4pp + PP1																kf_pp1,kb_pp1,kcat_pp1
CaMKII_s1p_s2pCaM3Ca_s3pp_s4pp + PP1 <-> CaMKII_s1p_s2pCaM3Ca_s3ppPP1_s4pp-> CaMKII_s1p_s2pCaM3Ca_s3p_s4pp + PP1																kf_pp1,kb_pp1,kcat_pp1
CaMKII_s1p_s2pCaM3Ca_s3pp_s4pp + PP1 <-> CaMKII_s1p_s2pCaM3Ca_s3pp_s4ppPP1-> CaMKII_s1p_s2pCaM3Ca_s3pp_s4p + PP1																kf_pp1,kb_pp1,kcat_pp1
CaMKII_s1pp_s2pCaM3Ca_s3pp_s4pp + PP1 <-> CaMKII_s1ppPP1_s2pCaM3Ca_s3pp_s4pp-> CaMKII_s1p_s2pCaM3Ca_s3pp_s4pp + PP1																kf_pp1,kb_pp1,kcat_pp1
CaMKII_s1pp_s2pCaM3Ca_s3pp_s4pp + PP1 <-> CaMKII_s1pp_s2pCaM3CaPP1_s3pp_s4pp-> CaMKII_s1pp_s2CaM3Ca_s3pp_s4pp + PP1																kf_pp1,kb_pp1,kcat_pp1
CaMKII_s1pp_s2pCaM3Ca_s3pp_s4pp + PP1 <-> CaMKII_s1pp_s2pCaM3Ca_s3ppPP1_s4pp-> CaMKII_s1pp_s2pCaM3Ca_s3p_s4pp + PP1																kf_pp1,kb_pp1,kcat_pp1
CaMKII_s1pp_s2pCaM3Ca_s3pp_s4pp + PP1 <-> CaMKII_s1pp_s2pCaM3Ca_s3pp_s4ppPP1-> CaMKII_s1pp_s2pCaM3Ca_s3pp_s4p + PP1																kf_pp1,kb_pp1,kcat_pp1
CaMKII_s1pCaM3Ca_s2p_s3p_s4pp + PP1 <-> CaMKII_s1pCaM3CaPP1_s2p_s3p_s4pp-> CaMKII_s1CaM3Ca_s2p_s3p_s4pp + PP1																kf_pp1,kb_pp1,kcat_pp1
CaMKII_s1pCaM3Ca_s2p_s3p_s4pp + PP1 <-> CaMKII_s1pCaM3Ca_s2pPP1_s3p_s4pp-> CaMKII_s1pCaM3Ca_s2_s3p_s4pp + PP1																kf_pp1,kb_pp1,kcat_pp1
CaMKII_s1pCaM3Ca_s2p_s3p_s4pp + PP1 <-> CaMKII_s1pCaM3Ca_s2p_s3pPP1_s4pp-> CaMKII_s1pCaM3Ca_s2p_s3_s4pp + PP1																kf_pp1,kb_pp1,kcat_pp1
CaMKII_s1pCaM3Ca_s2p_s3p_s4pp + PP1 <-> CaMKII_s1pCaM3Ca_s2p_s3p_s4ppPP1-> CaMKII_s1pCaM3Ca_s2p_s3p_s4p + PP1																kf_pp1,kb_pp1,kcat_pp1
CaMKII_s1pCaM3Ca_s2pp_s3p_s4pp + PP1 <-> CaMKII_s1pCaM3CaPP1_s2pp_s3p_s4pp-> CaMKII_s1CaM3Ca_s2pp_s3p_s4pp + PP1																kf_pp1,kb_pp1,kcat_pp1
CaMKII_s1pCaM3Ca_s2pp_s3p_s4pp + PP1 <-> CaMKII_s1pCaM3Ca_s2ppPP1_s3p_s4pp-> CaMKII_s1pCaM3Ca_s2p_s3p_s4pp + PP1																kf_pp1,kb_pp1,kcat_pp1
CaMKII_s1pCaM3Ca_s2pp_s3p_s4pp + PP1 <-> CaMKII_s1pCaM3Ca_s2pp_s3pPP1_s4pp-> CaMKII_s1pCaM3Ca_s2pp_s3_s4pp + PP1																kf_pp1,kb_pp1,kcat_pp1
CaMKII_s1pCaM3Ca_s2pp_s3p_s4pp + PP1 <-> CaMKII_s1pCaM3Ca_s2pp_s3p_s4ppPP1-> CaMKII_s1pCaM3Ca_s2pp_s3p_s4p + PP1																kf_pp1,kb_pp1,kcat_pp1
CaMKII_s1p_s2pp_s3p_s4pp + PP1 <-> CaMKII_s1pPP1_s2pp_s3p_s4pp-> CaMKII_s1_s2pp_s3p_s4pp + PP1																kf_pp1,kb_pp1,kcat_pp1
CaMKII_s1p_s2pp_s3p_s4pp + PP1 <-> CaMKII_s1p_s2ppPP1_s3p_s4pp-> CaMKII_s1p_s2p_s3p_s4pp + PP1																kf_pp1,kb_pp1,kcat_pp1
CaMKII_s1p_s2pp_s3p_s4pp + PP1 <-> CaMKII_s1p_s2pp_s3pPP1_s4pp-> CaMKII_s1p_s2pp_s3_s4pp + PP1																kf_pp1,kb_pp1,kcat_pp1
CaMKII_s1p_s2pp_s3p_s4pp + PP1 <-> CaMKII_s1p_s2pp_s3p_s4ppPP1-> CaMKII_s1p_s2pp_s3p_s4p + PP1																kf_pp1,kb_pp1,kcat_pp1
CaMKII_s1pp_s2pp_s3p_s4pp + PP1 <-> CaMKII_s1ppPP1_s2pp_s3p_s4pp-> CaMKII_s1p_s2pp_s3p_s4pp + PP1																kf_pp1,kb_pp1,kcat_pp1
CaMKII_s1pp_s2pp_s3p_s4pp + PP1 <-> CaMKII_s1pp_s2ppPP1_s3p_s4pp-> CaMKII_s1pp_s2p_s3p_s4pp + PP1																kf_pp1,kb_pp1,kcat_pp1
CaMKII_s1pp_s2pp_s3p_s4pp + PP1 <-> CaMKII_s1pp_s2pp_s3pPP1_s4pp-> CaMKII_s1pp_s2pp_s3_s4pp + PP1																kf_pp1,kb_pp1,kcat_pp1
CaMKII_s1pp_s2pp_s3p_s4pp + PP1 <-> CaMKII_s1pp_s2pp_s3p_s4ppPP1-> CaMKII_s1pp_s2pp_s3p_s4p + PP1																kf_pp1,kb_pp1,kcat_pp1
CaMKII_s1p_s2p_s3p_s4pp + PP1 <-> CaMKII_s1pPP1_s2p_s3p_s4pp-> CaMKII_s1_s2p_s3p_s4pp + PP1																kf_pp1,kb_pp1,kcat_pp1
CaMKII_s1p_s2p_s3p_s4pp + PP1 <-> CaMKII_s1p_s2pPP1_s3p_s4pp-> CaMKII_s1p_s2_s3p_s4pp + PP1																kf_pp1,kb_pp1,kcat_pp1
CaMKII_s1p_s2p_s3p_s4pp + PP1 <-> CaMKII_s1p_s2p_s3pPP1_s4pp-> CaMKII_s1p_s2p_s3_s4pp + PP1																kf_pp1,kb_pp1,kcat_pp1
CaMKII_s1p_s2p_s3p_s4pp + PP1 <-> CaMKII_s1p_s2p_s3p_s4ppPP1-> CaMKII_s1p_s2p_s3p_s4p + PP1																kf_pp1,kb_pp1,kcat_pp1
CaMKII_s1pp_s2p_s3p_s4pp + PP1 <-> CaMKII_s1ppPP1_s2p_s3p_s4pp-> CaMKII_s1p_s2p_s3p_s4pp + PP1																kf_pp1,kb_pp1,kcat_pp1
CaMKII_s1pp_s2p_s3p_s4pp + PP1 <-> CaMKII_s1pp_s2pPP1_s3p_s4pp-> CaMKII_s1pp_s2_s3p_s4pp + PP1																kf_pp1,kb_pp1,kcat_pp1
CaMKII_s1pp_s2p_s3p_s4pp + PP1 <-> CaMKII_s1pp_s2p_s3pPP1_s4pp-> CaMKII_s1pp_s2p_s3_s4pp + PP1																kf_pp1,kb_pp1,kcat_pp1
CaMKII_s1pp_s2p_s3p_s4pp + PP1 <-> CaMKII_s1pp_s2p_s3p_s4ppPP1-> CaMKII_s1pp_s2p_s3p_s4p + PP1																kf_pp1,kb_pp1,kcat_pp1
CaMKII_s1p_s2pCaM3Ca_s3p_s4pp + PP1 <-> CaMKII_s1pPP1_s2pCaM3Ca_s3p_s4pp-> CaMKII_s1_s2pCaM3Ca_s3p_s4pp + PP1																kf_pp1,kb_pp1,kcat_pp1
CaMKII_s1p_s2pCaM3Ca_s3p_s4pp + PP1 <-> CaMKII_s1p_s2pCaM3CaPP1_s3p_s4pp-> CaMKII_s1p_s2CaM3Ca_s3p_s4pp + PP1																kf_pp1,kb_pp1,kcat_pp1
CaMKII_s1p_s2pCaM3Ca_s3p_s4pp + PP1 <-> CaMKII_s1p_s2pCaM3Ca_s3pPP1_s4pp-> CaMKII_s1p_s2pCaM3Ca_s3_s4pp + PP1																kf_pp1,kb_pp1,kcat_pp1
CaMKII_s1p_s2pCaM3Ca_s3p_s4pp + PP1 <-> CaMKII_s1p_s2pCaM3Ca_s3p_s4ppPP1-> CaMKII_s1p_s2pCaM3Ca_s3p_s4p + PP1																kf_pp1,kb_pp1,kcat_pp1
CaMKII_s1pp_s2pCaM3Ca_s3p_s4pp + PP1 <-> CaMKII_s1ppPP1_s2pCaM3Ca_s3p_s4pp-> CaMKII_s1p_s2pCaM3Ca_s3p_s4pp + PP1																kf_pp1,kb_pp1,kcat_pp1
CaMKII_s1pp_s2pCaM3Ca_s3p_s4pp + PP1 <-> CaMKII_s1pp_s2pCaM3CaPP1_s3p_s4pp-> CaMKII_s1pp_s2CaM3Ca_s3p_s4pp + PP1																kf_pp1,kb_pp1,kcat_pp1
CaMKII_s1pp_s2pCaM3Ca_s3p_s4pp + PP1 <-> CaMKII_s1pp_s2pCaM3Ca_s3pPP1_s4pp-> CaMKII_s1pp_s2pCaM3Ca_s3_s4pp + PP1																kf_pp1,kb_pp1,kcat_pp1
CaMKII_s1pp_s2pCaM3Ca_s3p_s4pp + PP1 <-> CaMKII_s1pp_s2pCaM3Ca_s3p_s4ppPP1-> CaMKII_s1pp_s2pCaM3Ca_s3p_s4p + PP1																kf_pp1,kb_pp1,kcat_pp1
CaMKII_s1pCaM3Ca_s2p_s3pCaM3Ca_s4pp + PP1 <-> CaMKII_s1pCaM3CaPP1_s2p_s3pCaM3Ca_s4pp-> CaMKII_s1CaM3Ca_s2p_s3pCaM3Ca_s4pp + PP1																kf_pp1,kb_pp1,kcat_pp1
CaMKII_s1pCaM3Ca_s2p_s3pCaM3Ca_s4pp + PP1 <-> CaMKII_s1pCaM3Ca_s2pPP1_s3pCaM3Ca_s4pp-> CaMKII_s1pCaM3Ca_s2_s3pCaM3Ca_s4pp + PP1																kf_pp1,kb_pp1,kcat_pp1
CaMKII_s1pCaM3Ca_s2p_s3pCaM3Ca_s4pp + PP1 <-> CaMKII_s1pCaM3Ca_s2p_s3pCaM3CaPP1_s4pp-> CaMKII_s1pCaM3Ca_s2p_s3CaM3Ca_s4pp + PP1																kf_pp1,kb_pp1,kcat_pp1
CaMKII_s1pCaM3Ca_s2p_s3pCaM3Ca_s4pp + PP1 <-> CaMKII_s1pCaM3Ca_s2p_s3pCaM3Ca_s4ppPP1-> CaMKII_s1pCaM3Ca_s2p_s3pCaM3Ca_s4p + PP1																kf_pp1,kb_pp1,kcat_pp1
CaMKII_s1pCaM3Ca_s2pp_s3pCaM3Ca_s4pp + PP1 <-> CaMKII_s1pCaM3CaPP1_s2pp_s3pCaM3Ca_s4pp-> CaMKII_s1CaM3Ca_s2pp_s3pCaM3Ca_s4pp + PP1																kf_pp1,kb_pp1,kcat_pp1
CaMKII_s1pCaM3Ca_s2pp_s3pCaM3Ca_s4pp + PP1 <-> CaMKII_s1pCaM3Ca_s2ppPP1_s3pCaM3Ca_s4pp-> CaMKII_s1pCaM3Ca_s2p_s3pCaM3Ca_s4pp + PP1																kf_pp1,kb_pp1,kcat_pp1
CaMKII_s1pCaM3Ca_s2pp_s3pCaM3Ca_s4pp + PP1 <-> CaMKII_s1pCaM3Ca_s2pp_s3pCaM3CaPP1_s4pp-> CaMKII_s1pCaM3Ca_s2pp_s3CaM3Ca_s4pp + PP1																kf_pp1,kb_pp1,kcat_pp1
CaMKII_s1pCaM3Ca_s2pp_s3pCaM3Ca_s4pp + PP1 <-> CaMKII_s1pCaM3Ca_s2pp_s3pCaM3Ca_s4ppPP1-> CaMKII_s1pCaM3Ca_s2pp_s3pCaM3Ca_s4p + PP1																kf_pp1,kb_pp1,kcat_pp1
CaMKII_s1p_s2pp_s3pCaM3Ca_s4pp + PP1 <-> CaMKII_s1pPP1_s2pp_s3pCaM3Ca_s4pp-> CaMKII_s1_s2pp_s3pCaM3Ca_s4pp + PP1																kf_pp1,kb_pp1,kcat_pp1
CaMKII_s1p_s2pp_s3pCaM3Ca_s4pp + PP1 <-> CaMKII_s1p_s2ppPP1_s3pCaM3Ca_s4pp-> CaMKII_s1p_s2p_s3pCaM3Ca_s4pp + PP1																kf_pp1,kb_pp1,kcat_pp1
CaMKII_s1p_s2pp_s3pCaM3Ca_s4pp + PP1 <-> CaMKII_s1p_s2pp_s3pCaM3CaPP1_s4pp-> CaMKII_s1p_s2pp_s3CaM3Ca_s4pp + PP1																kf_pp1,kb_pp1,kcat_pp1
CaMKII_s1p_s2pp_s3pCaM3Ca_s4pp + PP1 <-> CaMKII_s1p_s2pp_s3pCaM3Ca_s4ppPP1-> CaMKII_s1p_s2pp_s3pCaM3Ca_s4p + PP1																kf_pp1,kb_pp1,kcat_pp1
CaMKII_s1p_s2p_s3pCaM3Ca_s4pp + PP1 <-> CaMKII_s1pPP1_s2p_s3pCaM3Ca_s4pp-> CaMKII_s1_s2p_s3pCaM3Ca_s4pp + PP1																kf_pp1,kb_pp1,kcat_pp1
CaMKII_s1p_s2p_s3pCaM3Ca_s4pp + PP1 <-> CaMKII_s1p_s2pPP1_s3pCaM3Ca_s4pp-> CaMKII_s1p_s2_s3pCaM3Ca_s4pp + PP1																kf_pp1,kb_pp1,kcat_pp1
CaMKII_s1p_s2p_s3pCaM3Ca_s4pp + PP1 <-> CaMKII_s1p_s2p_s3pCaM3CaPP1_s4pp-> CaMKII_s1p_s2p_s3CaM3Ca_s4pp + PP1																kf_pp1,kb_pp1,kcat_pp1
CaMKII_s1p_s2p_s3pCaM3Ca_s4pp + PP1 <-> CaMKII_s1p_s2p_s3pCaM3Ca_s4ppPP1-> CaMKII_s1p_s2p_s3pCaM3Ca_s4p + PP1																kf_pp1,kb_pp1,kcat_pp1
CaMKII_s1pp_s2p_s3pCaM3Ca_s4pp + PP1 <-> CaMKII_s1ppPP1_s2p_s3pCaM3Ca_s4pp-> CaMKII_s1p_s2p_s3pCaM3Ca_s4pp + PP1																kf_pp1,kb_pp1,kcat_pp1
CaMKII_s1pp_s2p_s3pCaM3Ca_s4pp + PP1 <-> CaMKII_s1pp_s2pPP1_s3pCaM3Ca_s4pp-> CaMKII_s1pp_s2_s3pCaM3Ca_s4pp + PP1																kf_pp1,kb_pp1,kcat_pp1
CaMKII_s1pp_s2p_s3pCaM3Ca_s4pp + PP1 <-> CaMKII_s1pp_s2pPP1_s3pCaM3Ca_s4pp-> CaMKII_s1pp_s2_s3pCaM3Ca_s4pp + PP1																kf_pp1,kb_pp1,kcat_pp1
CaMKII_s1pp_s2p_s3pCaM3Ca_s4pp + PP1 <-> CaMKII_s1pp_s2p_s3pCaM3Ca_s4ppPP1-> CaMKII_s1pp_s2p_s3pCaM3Ca_s4p + PP1																kf_pp1,kb_pp1,kcat_pp1
CaMKII_s1pp_s2pp_s3pCaM3Ca_s4pp + PP1 <-> CaMKII_s1ppPP1_s2pp_s3pCaM3Ca_s4pp-> CaMKII_s1p_s2pp_s3pCaM3Ca_s4pp + PP1																kf_pp1,kb_pp1,kcat_pp1
CaMKII_s1pp_s2pp_s3pCaM3Ca_s4pp + PP1 <-> CaMKII_s1pp_s2ppPP1_s3pCaM3Ca_s4pp-> CaMKII_s1pp_s2p_s3pCaM3Ca_s4pp + PP1																kf_pp1,kb_pp1,kcat_pp1
CaMKII_s1pp_s2pp_s3pCaM3Ca_s4pp + PP1 <-> CaMKII_s1pp_s2pp_s3pCaM3CaPP1_s4pp-> CaMKII_s1pp_s2pp_s3CaM3Ca_s4pp + PP1																kf_pp1,kb_pp1,kcat_pp1
CaMKII_s1pp_s2pp_s3pCaM3Ca_s4pp + PP1 <-> CaMKII_s1pp_s2pp_s3pCaM3Ca_s4ppPP1-> CaMKII_s1pp_s2pp_s3pCaM3Ca_s4p + PP1																kf_pp1,kb_pp1,kcat_pp1
CaMKII_s1p_s2pCaM3Ca_s3pCaM3Ca_s4pp + PP1 <-> CaMKII_s1pPP1_s2pCaM3Ca_s3pCaM3Ca_s4pp-> CaMKII_s1_s2pCaM3Ca_s3pCaM3Ca_s4pp + PP1																kf_pp1,kb_pp1,kcat_pp1
CaMKII_s1p_s2pCaM3Ca_s3pCaM3Ca_s4pp + PP1 <-> CaMKII_s1p_s2pCaM3CaPP1_s3pCaM3Ca_s4pp-> CaMKII_s1p_s2CaM3Ca_s3pCaM3Ca_s4pp + PP1																kf_pp1,kb_pp1,kcat_pp1
CaMKII_s1p_s2pCaM3Ca_s3pCaM3Ca_s4pp + PP1 <-> CaMKII_s1p_s2pCaM3Ca_s3pCaM3CaPP1_s4pp-> CaMKII_s1p_s2pCaM3Ca_s3CaM3Ca_s4pp + PP1																kf_pp1,kb_pp1,kcat_pp1
CaMKII_s1p_s2pCaM3Ca_s3pCaM3Ca_s4pp + PP1 <-> CaMKII_s1p_s2pCaM3Ca_s3pCaM3Ca_s4ppPP1-> CaMKII_s1p_s2pCaM3Ca_s3pCaM3Ca_s4p + PP1																kf_pp1,kb_pp1,kcat_pp1
CaMKII_s1pp_s2pCaM3Ca_s3pCaM3Ca_s4pp + PP1 <-> CaMKII_s1ppPP1_s2pCaM3Ca_s3pCaM3Ca_s4pp-> CaMKII_s1p_s2pCaM3Ca_s3pCaM3Ca_s4pp + PP1																kf_pp1,kb_pp1,kcat_pp1
CaMKII_s1pp_s2pCaM3Ca_s3pCaM3Ca_s4pp + PP1 <-> CaMKII_s1pp_s2pCaM3CaPP1_s3pCaM3Ca_s4pp-> CaMKII_s1pp_s2CaM3Ca_s3pCaM3Ca_s4pp + PP1																kf_pp1,kb_pp1,kcat_pp1
CaMKII_s1pp_s2pCaM3Ca_s3pCaM3Ca_s4pp + PP1 <-> CaMKII_s1pp_s2pCaM3Ca_s3pCaM3CaPP1_s4pp-> CaMKII_s1pp_s2pCaM3Ca_s3CaM3Ca_s4pp + PP1																kf_pp1,kb_pp1,kcat_pp1
CaMKII_s1pp_s2pCaM3Ca_s3pCaM3Ca_s4pp + PP1 <-> CaMKII_s1pp_s2pCaM3Ca_s3pCaM3Ca_s4ppPP1-> CaMKII_s1pp_s2pCaM3Ca_s3pCaM3Ca_s4p + PP1																kf_pp1,kb_pp1,kcat_pp1
CaMKII_s1pCaM3Ca_s2pCaM3Ca_s3p_s4p + PP1 <-> CaMKII_s1pCaM3CaPP1_s2pCaM3Ca_s3p_s4p-> CaMKII_s1CaM3Ca_s2pCaM3Ca_s3p_s4p + PP1																kf_pp1,kb_pp1,kcat_pp1
CaMKII_s1pCaM3Ca_s2pCaM3Ca_s3p_s4p + PP1 <-> CaMKII_s1pCaM3Ca_s2pCaM3CaPP1_s3p_s4p-> CaMKII_s1pCaM3Ca_s2CaM3Ca_s3p_s4p + PP1																kf_pp1,kb_pp1,kcat_pp1
CaMKII_s1pCaM3Ca_s2pCaM3Ca_s3p_s4p + PP1 <-> CaMKII_s1pCaM3Ca_s2pCaM3Ca_s3pPP1_s4p-> CaMKII_s1pCaM3Ca_s2pCaM3Ca_s3_s4p + PP1																kf_pp1,kb_pp1,kcat_pp1
CaMKII_s1pCaM3Ca_s2pCaM3Ca_s3p_s4p + PP1 <-> CaMKII_s1pCaM3Ca_s2pCaM3Ca_s3p_s4pPP1-> CaMKII_s1pCaM3Ca_s2pCaM3Ca_s3p_s4 + PP1																kf_pp1,kb_pp1,kcat_pp1
CaMKII_s1pCaM3Ca_s2pCaM3Ca_s3pp_s4p + PP1 <-> CaMKII_s1pCaM3CaPP1_s2pCaM3Ca_s3pp_s4p-> CaMKII_s1CaM3Ca_s2pCaM3Ca_s3pp_s4p + PP1																kf_pp1,kb_pp1,kcat_pp1
CaMKII_s1pCaM3Ca_s2pCaM3Ca_s3pp_s4p + PP1 <-> CaMKII_s1pCaM3Ca_s2pCaM3CaPP1_s3pp_s4p-> CaMKII_s1pCaM3Ca_s2CaM3Ca_s3pp_s4p + PP1																kf_pp1,kb_pp1,kcat_pp1
CaMKII_s1pCaM3Ca_s2pCaM3Ca_s3pp_s4p + PP1 <-> CaMKII_s1pCaM3Ca_s2pCaM3Ca_s3ppPP1_s4p-> CaMKII_s1pCaM3Ca_s2pCaM3Ca_s3p_s4p + PP1																kf_pp1,kb_pp1,kcat_pp1
CaMKII_s1pCaM3Ca_s2pCaM3Ca_s3pp_s4p + PP1 <-> CaMKII_s1pCaM3Ca_s2pCaM3Ca_s3pp_s4pPP1-> CaMKII_s1pCaM3Ca_s2pCaM3Ca_s3pp_s4 + PP1																kf_pp1,kb_pp1,kcat_pp1
CaMKII_s1pCaM3Ca_s2p_s3pp_s4p + PP1 <-> CaMKII_s1pCaM3CaPP1_s2p_s3pp_s4p-> CaMKII_s1CaM3Ca_s2p_s3pp_s4p + PP1																kf_pp1,kb_pp1,kcat_pp1
CaMKII_s1pCaM3Ca_s2p_s3pp_s4p + PP1 <-> CaMKII_s1pCaM3Ca_s2pPP1_s3pp_s4p-> CaMKII_s1pCaM3Ca_s2_s3pp_s4p + PP1																kf_pp1,kb_pp1,kcat_pp1
CaMKII_s1pCaM3Ca_s2p_s3pp_s4p + PP1 <-> CaMKII_s1pCaM3Ca_s2p_s3ppPP1_s4p-> CaMKII_s1pCaM3Ca_s2p_s3p_s4p + PP1																kf_pp1,kb_pp1,kcat_pp1
CaMKII_s1pCaM3Ca_s2p_s3pp_s4p + PP1 <-> CaMKII_s1pCaM3Ca_s2p_s3pp_s4pPP1-> CaMKII_s1pCaM3Ca_s2p_s3pp_s4 + PP1																kf_pp1,kb_pp1,kcat_pp1
CaMKII_s1p_s2pCaM3Ca_s3pp_s4p + PP1 <-> CaMKII_s1pPP1_s2pCaM3Ca_s3pp_s4p-> CaMKII_s1_s2pCaM3Ca_s3pp_s4p + PP1																kf_pp1,kb_pp1,kcat_pp1
CaMKII_s1p_s2pCaM3Ca_s3pp_s4p + PP1 <-> CaMKII_s1p_s2pCaM3CaPP1_s3pp_s4p-> CaMKII_s1p_s2CaM3Ca_s3pp_s4p + PP1																kf_pp1,kb_pp1,kcat_pp1
CaMKII_s1p_s2pCaM3Ca_s3pp_s4p + PP1 <-> CaMKII_s1p_s2pCaM3Ca_s3ppPP1_s4p-> CaMKII_s1p_s2pCaM3Ca_s3p_s4p + PP1																kf_pp1,kb_pp1,kcat_pp1
CaMKII_s1p_s2pCaM3Ca_s3pp_s4p + PP1 <-> CaMKII_s1p_s2pCaM3Ca_s3pp_s4pPP1-> CaMKII_s1p_s2pCaM3Ca_s3pp_s4 + PP1																kf_pp1,kb_pp1,kcat_pp1
CaMKII_s1p_s2p_s3pp_s4p + PP1 <-> CaMKII_s1pPP1_s2p_s3pp_s4p-> CaMKII_s1_s2p_s3pp_s4p + PP1																kf_pp1,kb_pp1,kcat_pp1
CaMKII_s1p_s2p_s3pp_s4p + PP1 <-> CaMKII_s1p_s2pPP1_s3pp_s4p-> CaMKII_s1p_s2_s3pp_s4p + PP1																kf_pp1,kb_pp1,kcat_pp1
CaMKII_s1p_s2p_s3pp_s4p + PP1 <-> CaMKII_s1p_s2p_s3ppPP1_s4p-> CaMKII_s1p_s2p_s3p_s4p + PP1																kf_pp1,kb_pp1,kcat_pp1
CaMKII_s1p_s2p_s3pp_s4p + PP1 <-> CaMKII_s1p_s2p_s3pp_s4pPP1-> CaMKII_s1p_s2p_s3pp_s4 + PP1																kf_pp1,kb_pp1,kcat_pp1
CaMKII_s1pp_s2pCaM3Ca_s3pp_s4p + PP1 <-> CaMKII_s1ppPP1_s2pCaM3Ca_s3pp_s4p-> CaMKII_s1p_s2pCaM3Ca_s3pp_s4p + PP1																kf_pp1,kb_pp1,kcat_pp1
CaMKII_s1pp_s2pCaM3Ca_s3pp_s4p + PP1 <-> CaMKII_s1pp_s2pCaM3CaPP1_s3pp_s4p-> CaMKII_s1pp_s2CaM3Ca_s3pp_s4p + PP1																kf_pp1,kb_pp1,kcat_pp1
CaMKII_s1pp_s2pCaM3Ca_s3pp_s4p + PP1 <-> CaMKII_s1pp_s2pCaM3Ca_s3ppPP1_s4p-> CaMKII_s1pp_s2pCaM3Ca_s3p_s4p + PP1																kf_pp1,kb_pp1,kcat_pp1
CaMKII_s1pp_s2pCaM3Ca_s3pp_s4p + PP1 <-> CaMKII_s1pp_s2pCaM3Ca_s3pp_s4pPP1-> CaMKII_s1pp_s2pCaM3Ca_s3pp_s4 + PP1																kf_pp1,kb_pp1,kcat_pp1
CaMKII_s1p_s2pp_s3pp_s4p + PP1 <-> CaMKII_s1pPP1_s2pp_s3pp_s4p-> CaMKII_s1_s2pp_s3pp_s4p + PP1																kf_pp1,kb_pp1,kcat_pp1
CaMKII_s1p_s2pp_s3pp_s4p + PP1 <-> CaMKII_s1p_s2ppPP1_s3pp_s4p-> CaMKII_s1p_s2p_s3pp_s4p + PP1																kf_pp1,kb_pp1,kcat_pp1
CaMKII_s1p_s2pp_s3pp_s4p + PP1 <-> CaMKII_s1p_s2pp_s3ppPP1_s4p-> CaMKII_s1p_s2pp_s3p_s4p + PP1																kf_pp1,kb_pp1,kcat_pp1
CaMKII_s1p_s2pp_s3pp_s4p + PP1 <-> CaMKII_s1p_s2pp_s3pp_s4pPP1-> CaMKII_s1p_s2pp_s3pp_s4 + PP1																kf_pp1,kb_pp1,kcat_pp1
CaMKII_s1pp_s2p_s3pp_s4p + PP1 <-> CaMKII_s1ppPP1_s2p_s3pp_s4p-> CaMKII_s1p_s2p_s3pp_s4p + PP1																kf_pp1,kb_pp1,kcat_pp1
CaMKII_s1pp_s2p_s3pp_s4p + PP1 <-> CaMKII_s1pp_s2pPP1_s3pp_s4p-> CaMKII_s1pp_s2_s3pp_s4p + PP1																kf_pp1,kb_pp1,kcat_pp1
CaMKII_s1pp_s2p_s3pp_s4p + PP1 <-> CaMKII_s1pp_s2p_s3ppPP1_s4p-> CaMKII_s1pp_s2p_s3p_s4p + PP1																kf_pp1,kb_pp1,kcat_pp1
CaMKII_s1pp_s2p_s3pp_s4p + PP1 <-> CaMKII_s1pp_s2p_s3pp_s4pPP1-> CaMKII_s1pp_s2p_s3pp_s4 + PP1																kf_pp1,kb_pp1,kcat_pp1
CaMKII_s1pp_s2pp_s3pp_s4p + PP1 <-> CaMKII_s1ppPP1_s2pp_s3pp_s4p-> CaMKII_s1p_s2pp_s3pp_s4p + PP1																kf_pp1,kb_pp1,kcat_pp1
CaMKII_s1pp_s2pp_s3pp_s4p + PP1 <-> CaMKII_s1pp_s2ppPP1_s3pp_s4p-> CaMKII_s1pp_s2p_s3pp_s4p + PP1																kf_pp1,kb_pp1,kcat_pp1
CaMKII_s1pp_s2pp_s3pp_s4p + PP1 <-> CaMKII_s1pp_s2pp_s3ppPP1_s4p-> CaMKII_s1pp_s2pp_s3p_s4p + PP1																kf_pp1,kb_pp1,kcat_pp1
CaMKII_s1pp_s2pp_s3pp_s4p + PP1 <-> CaMKII_s1pp_s2pp_s3pp_s4pPP1-> CaMKII_s1pp_s2pp_s3pp_s4 + PP1																kf_pp1,kb_pp1,kcat_pp1
CaMKII_s1pCaM3Ca_s2p_s3p_s4p + PP1 <-> CaMKII_s1pCaM3CaPP1_s2p_s3p_s4p-> CaMKII_s1CaM3Ca_s2p_s3p_s4p + PP1																kf_pp1,kb_pp1,kcat_pp1
CaMKII_s1pCaM3Ca_s2p_s3p_s4p + PP1 <-> CaMKII_s1pCaM3Ca_s2pPP1_s3p_s4p-> CaMKII_s1pCaM3Ca_s2_s3p_s4p + PP1																kf_pp1,kb_pp1,kcat_pp1
CaMKII_s1pCaM3Ca_s2p_s3p_s4p + PP1 <-> CaMKII_s1pCaM3Ca_s2p_s3pPP1_s4p-> CaMKII_s1pCaM3Ca_s2p_s3_s4p + PP1																kf_pp1,kb_pp1,kcat_pp1
CaMKII_s1pCaM3Ca_s2p_s3p_s4p + PP1 <-> CaMKII_s1pCaM3Ca_s2p_s3p_s4pPP1-> CaMKII_s1pCaM3Ca_s2p_s3p_s4 + PP1																kf_pp1,kb_pp1,kcat_pp1
CaMKII_s1pCaM3Ca_s2pp_s3p_s4p + PP1 <-> CaMKII_s1pCaM3CaPP1_s2pp_s3p_s4p-> CaMKII_s1CaM3Ca_s2pp_s3p_s4p + PP1																kf_pp1,kb_pp1,kcat_pp1
CaMKII_s1pCaM3Ca_s2pp_s3p_s4p + PP1 <-> CaMKII_s1pCaM3Ca_s2ppPP1_s3p_s4p-> CaMKII_s1pCaM3Ca_s2p_s3p_s4p + PP1																kf_pp1,kb_pp1,kcat_pp1
CaMKII_s1pCaM3Ca_s2pp_s3p_s4p + PP1 <-> CaMKII_s1pCaM3Ca_s2pp_s3pPP1_s4p-> CaMKII_s1pCaM3Ca_s2pp_s3_s4p + PP1																kf_pp1,kb_pp1,kcat_pp1
CaMKII_s1pCaM3Ca_s2pp_s3p_s4p + PP1 <-> CaMKII_s1pCaM3Ca_s2pp_s3p_s4pPP1-> CaMKII_s1pCaM3Ca_s2pp_s3p_s4 + PP1																kf_pp1,kb_pp1,kcat_pp1
CaMKII_s1pCaM3Ca_s2pp_s3pp_s4p + PP1 <-> CaMKII_s1pCaM3CaPP1_s2pp_s3pp_s4p-> CaMKII_s1CaM3Ca_s2pp_s3pp_s4p + PP1																kf_pp1,kb_pp1,kcat_pp1
CaMKII_s1pCaM3Ca_s2pp_s3pp_s4p + PP1 <-> CaMKII_s1pCaM3Ca_s2ppPP1_s3pp_s4p-> CaMKII_s1pCaM3Ca_s2p_s3pp_s4p + PP1																kf_pp1,kb_pp1,kcat_pp1
CaMKII_s1pCaM3Ca_s2pp_s3pp_s4p + PP1 <-> CaMKII_s1pCaM3Ca_s2pp_s3ppPP1_s4p-> CaMKII_s1pCaM3Ca_s2pp_s3p_s4p + PP1																kf_pp1,kb_pp1,kcat_pp1
CaMKII_s1pCaM3Ca_s2pp_s3pp_s4p + PP1 <-> CaMKII_s1pCaM3Ca_s2pp_s3pp_s4pPP1-> CaMKII_s1pCaM3Ca_s2pp_s3pp_s4 + PP1																kf_pp1,kb_pp1,kcat_pp1
CaMKII_s1p_s2pp_s3p_s4p + PP1 <-> CaMKII_s1pPP1_s2pp_s3p_s4p-> CaMKII_s1_s2pp_s3p_s4p + PP1																kf_pp1,kb_pp1,kcat_pp1
CaMKII_s1p_s2pp_s3p_s4p + PP1 <-> CaMKII_s1p_s2ppPP1_s3p_s4p-> CaMKII_s1p_s2p_s3p_s4p + PP1																kf_pp1,kb_pp1,kcat_pp1
CaMKII_s1p_s2pp_s3p_s4p + PP1 <-> CaMKII_s1p_s2pp_s3pPP1_s4p-> CaMKII_s1p_s2pp_s3_s4p + PP1																kf_pp1,kb_pp1,kcat_pp1
CaMKII_s1p_s2pp_s3p_s4p + PP1 <-> CaMKII_s1p_s2pp_s3p_s4pPP1-> CaMKII_s1p_s2pp_s3p_s4 + PP1																kf_pp1,kb_pp1,kcat_pp1
CaMKII_s1pp_s2pp_s3p_s4p + PP1 <-> CaMKII_s1ppPP1_s2pp_s3p_s4p-> CaMKII_s1p_s2pp_s3p_s4p + PP1																kf_pp1,kb_pp1,kcat_pp1
CaMKII_s1pp_s2pp_s3p_s4p + PP1 <-> CaMKII_s1pp_s2ppPP1_s3p_s4p-> CaMKII_s1pp_s2p_s3p_s4p + PP1																kf_pp1,kb_pp1,kcat_pp1
CaMKII_s1pp_s2pp_s3p_s4p + PP1 <-> CaMKII_s1pp_s2pp_s3pPP1_s4p-> CaMKII_s1pp_s2pp_s3_s4p + PP1																kf_pp1,kb_pp1,kcat_pp1
CaMKII_s1pp_s2pp_s3p_s4p + PP1 <-> CaMKII_s1pp_s2pp_s3p_s4pPP1-> CaMKII_s1pp_s2pp_s3p_s4 + PP1																kf_pp1,kb_pp1,kcat_pp1
CaMKII_s1p_s2p_s3p_s4p + PP1 <-> CaMKII_s1pPP1_s2p_s3p_s4p-> CaMKII_s1_s2p_s3p_s4p + PP1																kf_pp1,kb_pp1,kcat_pp1
CaMKII_s1p_s2p_s3p_s4p + PP1 <-> CaMKII_s1p_s2pPP1_s3p_s4p-> CaMKII_s1p_s2_s3p_s4p + PP1																kf_pp1,kb_pp1,kcat_pp1
CaMKII_s1p_s2p_s3p_s4p + PP1 <-> CaMKII_s1p_s2p_s3pPP1_s4p-> CaMKII_s1p_s2p_s3_s4p + PP1																kf_pp1,kb_pp1,kcat_pp1
CaMKII_s1p_s2p_s3p_s4p + PP1 <-> CaMKII_s1p_s2p_s3p_s4pPP1-> CaMKII_s1p_s2p_s3p_s4 + PP1																kf_pp1,kb_pp1,kcat_pp1
CaMKII_s1pp_s2p_s3p_s4p + PP1 <-> CaMKII_s1ppPP1_s2p_s3p_s4p-> CaMKII_s1p_s2p_s3p_s4p + PP1																kf_pp1,kb_pp1,kcat_pp1
CaMKII_s1pp_s2p_s3p_s4p + PP1 <-> CaMKII_s1pp_s2pPP1_s3p_s4p-> CaMKII_s1pp_s2_s3p_s4p + PP1																kf_pp1,kb_pp1,kcat_pp1
CaMKII_s1pp_s2p_s3p_s4p + PP1 <-> CaMKII_s1pp_s2p_s3pPP1_s4p-> CaMKII_s1pp_s2p_s3_s4p + PP1																kf_pp1,kb_pp1,kcat_pp1
CaMKII_s1pp_s2p_s3p_s4p + PP1 <-> CaMKII_s1pp_s2p_s3p_s4pPP1-> CaMKII_s1pp_s2p_s3p_s4 + PP1																kf_pp1,kb_pp1,kcat_pp1
CaMKII_s1p_s2pCaM3Ca_s3p_s4p + PP1 <-> CaMKII_s1pPP1_s2pCaM3Ca_s3p_s4p-> CaMKII_s1_s2pCaM3Ca_s3p_s4p + PP1																kf_pp1,kb_pp1,kcat_pp1
CaMKII_s1p_s2pCaM3Ca_s3p_s4p + PP1 <-> CaMKII_s1p_s2pCaM3CaPP1_s3p_s4p-> CaMKII_s1p_s2CaM3Ca_s3p_s4p + PP1																kf_pp1,kb_pp1,kcat_pp1
CaMKII_s1p_s2pCaM3Ca_s3p_s4p + PP1 <-> CaMKII_s1p_s2pCaM3Ca_s3pPP1_s4p-> CaMKII_s1p_s2pCaM3Ca_s3_s4p + PP1																kf_pp1,kb_pp1,kcat_pp1
CaMKII_s1p_s2pCaM3Ca_s3p_s4p + PP1 <-> CaMKII_s1p_s2pCaM3Ca_s3p_s4pPP1-> CaMKII_s1p_s2pCaM3Ca_s3p_s4 + PP1																kf_pp1,kb_pp1,kcat_pp1
CaMKII_s1pp_s2pCaM3Ca_s3p_s4p + PP1 <-> CaMKII_s1ppPP1_s2pCaM3Ca_s3p_s4p-> CaMKII_s1p_s2pCaM3Ca_s3p_s4p + PP1																kf_pp1,kb_pp1,kcat_pp1
CaMKII_s1pp_s2pCaM3Ca_s3p_s4p + PP1 <-> CaMKII_s1pp_s2pCaM3CaPP1_s3p_s4p-> CaMKII_s1pp_s2CaM3Ca_s3p_s4p + PP1																kf_pp1,kb_pp1,kcat_pp1
CaMKII_s1pp_s2pCaM3Ca_s3p_s4p + PP1 <-> CaMKII_s1pp_s2pCaM3Ca_s3pPP1_s4p-> CaMKII_s1pp_s2pCaM3Ca_s3_s4p + PP1																kf_pp1,kb_pp1,kcat_pp1
CaMKII_s1pp_s2pCaM3Ca_s3p_s4p + PP1 <-> CaMKII_s1pp_s2pCaM3Ca_s3p_s4pPP1-> CaMKII_s1pp_s2pCaM3Ca_s3p_s4 + PP1																kf_pp1,kb_pp1,kcat_pp1
CaMKII_s1pCaM3Ca_s2p_s3pCaM3Ca_s4p + PP1 <-> CaMKII_s1pCaM3CaPP1_s2p_s3pCaM3Ca_s4p-> CaMKII_s1CaM3Ca_s2p_s3pCaM3Ca_s4p + PP1																kf_pp1,kb_pp1,kcat_pp1
CaMKII_s1pCaM3Ca_s2p_s3pCaM3Ca_s4p + PP1 <-> CaMKII_s1pCaM3Ca_s2pPP1_s3pCaM3Ca_s4p-> CaMKII_s1pCaM3Ca_s2_s3pCaM3Ca_s4p + PP1																kf_pp1,kb_pp1,kcat_pp1
CaMKII_s1pCaM3Ca_s2p_s3pCaM3Ca_s4p + PP1 <-> CaMKII_s1pCaM3Ca_s2p_s3pCaM3CaPP1_s4p-> CaMKII_s1pCaM3Ca_s2p_s3CaM3Ca_s4p + PP1																kf_pp1,kb_pp1,kcat_pp1
CaMKII_s1pCaM3Ca_s2p_s3pCaM3Ca_s4p + PP1 <-> CaMKII_s1pCaM3Ca_s2p_s3pCaM3Ca_s4pPP1-> CaMKII_s1pCaM3Ca_s2p_s3pCaM3Ca_s4 + PP1																kf_pp1,kb_pp1,kcat_pp1
CaMKII_s1pCaM3Ca_s2pp_s3pCaM3Ca_s4p + PP1 <-> CaMKII_s1pCaM3CaPP1_s2pp_s3pCaM3Ca_s4p-> CaMKII_s1CaM3Ca_s2pp_s3pCaM3Ca_s4p + PP1																kf_pp1,kb_pp1,kcat_pp1
CaMKII_s1pCaM3Ca_s2pp_s3pCaM3Ca_s4p + PP1 <-> CaMKII_s1pCaM3Ca_s2ppPP1_s3pCaM3Ca_s4p-> CaMKII_s1pCaM3Ca_s2p_s3pCaM3Ca_s4p + PP1																kf_pp1,kb_pp1,kcat_pp1
CaMKII_s1pCaM3Ca_s2pp_s3pCaM3CaPP1_s4p + PP1 <-> CaMKII_s1pCaM3Ca_s2pp_s3pCaM3CaPP1_s4p-> CaMKII_s1pCaM3Ca_s2pp_s3CaM3Ca_s4p + PP1																kf_pp1,kb_pp1,kcat_pp1
CaMKII_s1pCaM3Ca_s2pp_s3pCaM3Ca_s4p + PP1 <-> CaMKII_s1pCaM3Ca_s2pp_s3pCaM3Ca_s4pPP1-> CaMKII_s1pCaM3Ca_s2pp_s3pCaM3Ca_s4 + PP1																kf_pp1,kb_pp1,kcat_pp1
CaMKII_s1p_s2p_s3pCaM3Ca_s4p + PP1 <-> CaMKII_s1pPP1_s2p_s3pCaM3Ca_s4p-> CaMKII_s1_s2p_s3pCaM3Ca_s4p + PP1																kf_pp1,kb_pp1,kcat_pp1
CaMKII_s1p_s2p_s3pCaM3Ca_s4p + PP1 <-> CaMKII_s1p_s2pPP1_s3pCaM3Ca_s4p-> CaMKII_s1p_s2_s3pCaM3Ca_s4p + PP1																kf_pp1,kb_pp1,kcat_pp1
CaMKII_s1p_s2p_s3pCaM3Ca_s4p + PP1 <-> CaMKII_s1p_s2p_s3pCaM3CaPP1_s4p-> CaMKII_s1p_s2p_s3CaM3Ca_s4p + PP1																kf_pp1,kb_pp1,kcat_pp1
CaMKII_s1p_s2p_s3pCaM3Ca_s4p + PP1 <-> CaMKII_s1p_s2p_s3pCaM3Ca_s4pPP1-> CaMKII_s1p_s2p_s3pCaM3Ca_s4 + PP1																kf_pp1,kb_pp1,kcat_pp1
CaMKII_s1p_s2pp_s3pCaM3Ca_s4p + PP1 <-> CaMKII_s1pPP1_s2pp_s3pCaM3Ca_s4p-> CaMKII_s1_s2pp_s3pCaM3Ca_s4p + PP1																kf_pp1,kb_pp1,kcat_pp1
CaMKII_s1p_s2pp_s3pCaM3Ca_s4p + PP1 <-> CaMKII_s1p_s2ppPP1_s3pCaM3Ca_s4p-> CaMKII_s1p_s2p_s3pCaM3Ca_s4p + PP1																kf_pp1,kb_pp1,kcat_pp1
CaMKII_s1p_s2pp_s3pCaM3Ca_s4p + PP1 <-> CaMKII_s1p_s2pp_s3pCaM3CaPP1_s4p-> CaMKII_s1p_s2pp_s3CaM3Ca_s4p + PP1																kf_pp1,kb_pp1,kcat_pp1
CaMKII_s1p_s2pp_s3pCaM3Ca_s4p + PP1 <-> CaMKII_s1p_s2pp_s3pCaM3Ca_s4pPP1-> CaMKII_s1p_s2pp_s3pCaM3Ca_s4 + PP1																kf_pp1,kb_pp1,kcat_pp1
CaMKII_s1pp_s2pp_s3pCaM3Ca_s4p + PP1 <-> CaMKII_s1ppPP1_s2pp_s3pCaM3Ca_s4p-> CaMKII_s1p_s2pp_s3pCaM3Ca_s4p + PP1																kf_pp1,kb_pp1,kcat_pp1
CaMKII_s1pp_s2pp_s3pCaM3Ca_s4p + PP1 <-> CaMKII_s1pp_s2ppPP1_s3pCaM3Ca_s4p-> CaMKII_s1pp_s2p_s3pCaM3Ca_s4p + PP1																kf_pp1,kb_pp1,kcat_pp1
CaMKII_s1pp_s2pp_s3pCaM3Ca_s4p + PP1 <-> CaMKII_s1pp_s2pp_s3pCaM3CaPP1_s4p-> CaMKII_s1pp_s2pp_s3CaM3Ca_s4p + PP1																kf_pp1,kb_pp1,kcat_pp1
CaMKII_s1pp_s2pp_s3pCaM3Ca_s4p + PP1 <-> CaMKII_s1pp_s2pp_s3pCaM3Ca_s4pPP1-> CaMKII_s1pp_s2pp_s3pCaM3Ca_s4 + PP1																kf_pp1,kb_pp1,kcat_pp1
CaMKII_s1p_s2pCaM3Ca_s3pCaM3Ca_s4p + PP1 <-> CaMKII_s1pPP1_s2pCaM3Ca_s3pCaM3Ca_s4p-> CaMKII_s1_s2pCaM3Ca_s3pCaM3Ca_s4p + PP1																kf_pp1,kb_pp1,kcat_pp1
CaMKII_s1p_s2pCaM3Ca_s3pCaM3Ca_s4p + PP1 <-> CaMKII_s1p_s2pCaM3CaPP1_s3pCaM3Ca_s4p-> CaMKII_s1p_s2CaM3Ca_s3pCaM3Ca_s4p + PP1																kf_pp1,kb_pp1,kcat_pp1
CaMKII_s1p_s2pCaM3Ca_s3pCaM3Ca_s4p + PP1 <-> CaMKII_s1p_s2pCaM3Ca_s3pCaM3CaPP1_s4p-> CaMKII_s1p_s2pCaM3Ca_s3CaM3Ca_s4p + PP1																kf_pp1,kb_pp1,kcat_pp1
CaMKII_s1p_s2pCaM3Ca_s3pCaM3Ca_s4p + PP1 <-> CaMKII_s1p_s2pCaM3Ca_s3pCaM3Ca_s4pPP1-> CaMKII_s1p_s2pCaM3Ca_s3pCaM3Ca_s4 + PP1																kf_pp1,kb_pp1,kcat_pp1
CaMKII_s1pp_s2p_s3pCaM3Ca_s4p + PP1 <-> CaMKII_s1ppPP1_s2p_s3pCaM3Ca_s4p-> CaMKII_s1p_s2p_s3pCaM3Ca_s4p + PP1																kf_pp1,kb_pp1,kcat_pp1
CaMKII_s1pp_s2p_s3pCaM3Ca_s4p + PP1 <-> CaMKII_s1pp_s2pPP1_s3pCaM3Ca_s4p-> CaMKII_s1pp_s2_s3pCaM3Ca_s4p + PP1																kf_pp1,kb_pp1,kcat_pp1
CaMKII_s1pp_s2p_s3pCaM3Ca_s4p + PP1 <-> CaMKII_s1pp_s2p_s3pCaM3CaPP1_s4p-> CaMKII_s1pp_s2p_s3CaM3Ca_s4p + PP1																kf_pp1,kb_pp1,kcat_pp1
CaMKII_s1pp_s2p_s3pCaM3Ca_s4p + PP1 <-> CaMKII_s1pp_s2p_s3pCaM3Ca_s4pPP1-> CaMKII_s1pp_s2p_s3pCaM3Ca_s4 + PP1																kf_pp1,kb_pp1,kcat_pp1
CaMKII_s1pp_s2pCaM3Ca_s3pCaM3Ca_s4p + PP1 <-> CaMKII_s1ppPP1_s2pCaM3Ca_s3pCaM3Ca_s4p-> CaMKII_s1p_s2pCaM3Ca_s3pCaM3Ca_s4p + PP1																kf_pp1,kb_pp1,kcat_pp1
#CaMKII_s1pp_s2pCaM3Ca_s3pCaM3Ca_s4p + PP1 <-> CaMKII_s1pp_s2pCaM3CaPP1_s3pCaM3Ca_s4p-> CaMKII_s1pp_s2CaM3Ca_s3pCaM3Ca_s4p + PP1																kf_pp1,kb_pp1,kcat_pp1
CaMKII_s1pp_s2pCaM3Ca_s3pCaM3Ca_s4p + PP1 <-> CaMKII_s1pp_s2pCaM3Ca_s3pCaM3CaPP1_s4p-> CaMKII_s1pp_s2pCaM3Ca_s3CaM3Ca_s4p + PP1																kf_pp1,kb_pp1,kcat_pp1
CaMKII_s1pp_s2pCaM3Ca_s3pCaM3Ca_s4p + PP1 <-> CaMKII_s1pp_s2pCaM3Ca_s3pCaM3Ca_s4pPP1-> CaMKII_s1pp_s2pCaM3Ca_s3pCaM3Ca_s4 + PP1																kf_pp1,kb_pp1,kcat_pp1
CaMKII_s1pCaM3Ca_s2pCaM3Ca_s3pp_s4pCaM3Ca + PP1 <-> CaMKII_s1pCaM3CaPP1_s2pCaM3Ca_s3pp_s4pCaM3Ca-> CaMKII_s1CaM3Ca_s2pCaM3Ca_s3pp_s4pCaM3Ca + PP1																kf_pp1,kb_pp1,kcat_pp1
CaMKII_s1pCaM3Ca_s2pCaM3Ca_s3pp_s4pCaM3Ca + PP1 <-> CaMKII_s1pCaM3Ca_s2pCaM3CaPP1_s3pp_s4pCaM3Ca-> CaMKII_s1pCaM3Ca_s2CaM3Ca_s3pp_s4pCaM3Ca + PP1																kf_pp1,kb_pp1,kcat_pp1
CaMKII_s1pCaM3Ca_s2pCaM3Ca_s3pp_s4pCaM3Ca + PP1 <-> CaMKII_s1pCaM3Ca_s2pCaM3Ca_s3ppPP1_s4pCaM3Ca-> CaMKII_s1pCaM3Ca_s2pCaM3Ca_s3p_s4pCaM3Ca + PP1																kf_pp1,kb_pp1,kcat_pp1
CaMKII_s1pCaM3Ca_s2pCaM3Ca_s3pp_s4pCaM3Ca + PP1 <-> CaMKII_s1pCaM3Ca_s2pCaM3Ca_s3pp_s4pCaM3CaPP1-> CaMKII_s1pCaM3Ca_s2pCaM3Ca_s3pp_s4CaM3Ca + PP1																kf_pp1,kb_pp1,kcat_pp1
CaMKII_s1pCaM3Ca_s2p_s3pp_s4pCaM3Ca + PP1 <-> CaMKII_s1pCaM3CaPP1_s2p_s3pp_s4pCaM3Ca-> CaMKII_s1CaM3Ca_s2p_s3pp_s4pCaM3Ca + PP1																kf_pp1,kb_pp1,kcat_pp1
CaMKII_s1pCaM3Ca_s2p_s3pp_s4pCaM3Ca + PP1 <-> CaMKII_s1pCaM3Ca_s2pPP1_s3pp_s4pCaM3Ca-> CaMKII_s1pCaM3Ca_s2_s3pp_s4pCaM3Ca + PP1																kf_pp1,kb_pp1,kcat_pp1
CaMKII_s1pCaM3Ca_s2p_s3pp_s4pCaM3Ca + PP1 <-> CaMKII_s1pCaM3Ca_s2p_s3ppPP1_s4pCaM3Ca-> CaMKII_s1pCaM3Ca_s2p_s3p_s4pCaM3Ca + PP1																kf_pp1,kb_pp1,kcat_pp1
CaMKII_s1pCaM3Ca_s2p_s3pp_s4pCaM3Ca + PP1 <-> CaMKII_s1pCaM3Ca_s2p_s3pp_s4pCaM3CaPP1-> CaMKII_s1pCaM3Ca_s2p_s3pp_s4CaM3Ca + PP1																kf_pp1,kb_pp1,kcat_pp1
CaMKII_s1pCaM3Ca_s2pp_s3pp_s4pCaM3Ca + PP1 <-> CaMKII_s1pCaM3CaPP1_s2pp_s3pp_s4pCaM3Ca-> CaMKII_s1CaM3Ca_s2pp_s3pp_s4pCaM3Ca + PP1																kf_pp1,kb_pp1,kcat_pp1
CaMKII_s1pCaM3Ca_s2pp_s3pp_s4pCaM3Ca + PP1 <-> CaMKII_s1pCaM3Ca_s2ppPP1_s3pp_s4pCaM3Ca-> CaMKII_s1pCaM3Ca_s2p_s3pp_s4pCaM3Ca + PP1																kf_pp1,kb_pp1,kcat_pp1
CaMKII_s1pCaM3Ca_s2pp_s3pp_s4pCaM3Ca + PP1 <-> CaMKII_s1pCaM3Ca_s2pp_s3ppPP1_s4pCaM3Ca-> CaMKII_s1pCaM3Ca_s2pp_s3p_s4pCaM3Ca + PP1																kf_pp1,kb_pp1,kcat_pp1
CaMKII_s1pCaM3Ca_s2pp_s3pp_s4pCaM3Ca + PP1 <-> CaMKII_s1pCaM3Ca_s2pp_s3pp_s4pCaM3CaPP1-> CaMKII_s1pCaM3Ca_s2pp_s3pp_s4CaM3Ca + PP1																kf_pp1,kb_pp1,kcat_pp1
CaMKII_s1p_s2pp_s3pp_s4pCaM3Ca + PP1 <-> CaMKII_s1pPP1_s2pp_s3pp_s4pCaM3Ca-> CaMKII_s1_s2pp_s3pp_s4pCaM3Ca + PP1																kf_pp1,kb_pp1,kcat_pp1
CaMKII_s1p_s2pp_s3pp_s4pCaM3Ca + PP1 <-> CaMKII_s1p_s2ppPP1_s3pp_s4pCaM3Ca-> CaMKII_s1p_s2p_s3pp_s4pCaM3Ca + PP1																kf_pp1,kb_pp1,kcat_pp1
CaMKII_s1p_s2pp_s3pp_s4pCaM3Ca + PP1 <-> CaMKII_s1p_s2pp_s3ppPP1_s4pCaM3Ca-> CaMKII_s1p_s2pp_s3p_s4pCaM3Ca + PP1																kf_pp1,kb_pp1,kcat_pp1
CaMKII_s1p_s2pp_s3pp_s4pCaM3Ca + PP1 <-> CaMKII_s1p_s2pp_s3pp_s4pCaM3CaPP1-> CaMKII_s1p_s2pp_s3pp_s4CaM3Ca + PP1																kf_pp1,kb_pp1,kcat_pp1
CaMKII_s1pp_s2pp_s3pp_s4pCaM3Ca + PP1 <-> CaMKII_s1ppPP1_s2pp_s3pp_s4pCaM3Ca-> CaMKII_s1p_s2pp_s3pp_s4pCaM3Ca + PP1																kf_pp1,kb_pp1,kcat_pp1
CaMKII_s1pp_s2pp_s3pp_s4pCaM3Ca + PP1 <-> CaMKII_s1pp_s2ppPP1_s3pp_s4pCaM3Ca-> CaMKII_s1pp_s2p_s3pp_s4pCaM3Ca + PP1																kf_pp1,kb_pp1,kcat_pp1
CaMKII_s1pp_s2pp_s3pp_s4pCaM3Ca + PP1 <-> CaMKII_s1pp_s2pp_s3ppPP1_s4pCaM3Ca-> CaMKII_s1pp_s2pp_s3p_s4pCaM3Ca + PP1																kf_pp1,kb_pp1,kcat_pp1
CaMKII_s1pp_s2pp_s3pp_s4pCaM3Ca + PP1 <-> CaMKII_s1pp_s2pp_s3pp_s4pCaM3CaPP1-> CaMKII_s1pp_s2pp_s3pp_s4CaM3Ca + PP1																kf_pp1,kb_pp1,kcat_pp1
CaMKII_s1p_s2p_s3pp_s4pCaM3Ca + PP1 <-> CaMKII_s1pPP1_s2p_s3pp_s4pCaM3Ca-> CaMKII_s1_s2p_s3pp_s4pCaM3Ca + PP1																kf_pp1,kb_pp1,kcat_pp1
CaMKII_s1p_s2p_s3pp_s4pCaM3Ca + PP1 <-> CaMKII_s1p_s2pPP1_s3pp_s4pCaM3Ca-> CaMKII_s1p_s2_s3pp_s4pCaM3Ca + PP1																kf_pp1,kb_pp1,kcat_pp1
CaMKII_s1p_s2p_s3pp_s4pCaM3Ca + PP1 <-> CaMKII_s1p_s2p_s3ppPP1_s4pCaM3Ca-> CaMKII_s1p_s2p_s3p_s4pCaM3Ca + PP1																kf_pp1,kb_pp1,kcat_pp1
CaMKII_s1p_s2p_s3pp_s4pCaM3Ca + PP1 <-> CaMKII_s1p_s2p_s3pp_s4pCaM3CaPP1-> CaMKII_s1p_s2p_s3pp_s4CaM3Ca + PP1																kf_pp1,kb_pp1,kcat_pp1
CaMKII_s1p_s2pCaM3Ca_s3pp_s4pCaM3Ca + PP1 <-> CaMKII_s1pPP1_s2pCaM3Ca_s3pp_s4pCaM3Ca-> CaMKII_s1_s2pCaM3Ca_s3pp_s4pCaM3Ca + PP1																kf_pp1,kb_pp1,kcat_pp1
CaMKII_s1p_s2pCaM3Ca_s3pp_s4pCaM3Ca + PP1 <-> CaMKII_s1p_s2pCaM3CaPP1_s3pp_s4pCaM3Ca-> CaMKII_s1p_s2CaM3Ca_s3pp_s4pCaM3Ca + PP1																kf_pp1,kb_pp1,kcat_pp1
CaMKII_s1p_s2pCaM3Ca_s3pp_s4pCaM3Ca + PP1 <-> CaMKII_s1p_s2pCaM3Ca_s3ppPP1_s4pCaM3Ca-> CaMKII_s1p_s2pCaM3Ca_s3p_s4pCaM3Ca + PP1																kf_pp1,kb_pp1,kcat_pp1
CaMKII_s1p_s2pCaM3Ca_s3pp_s4pCaM3Ca + PP1 <-> CaMKII_s1p_s2pCaM3Ca_s3pp_s4pCaM3CaPP1-> CaMKII_s1p_s2pCaM3Ca_s3pp_s4CaM3Ca + PP1																kf_pp1,kb_pp1,kcat_pp1
CaMKII_s1pCaM3Ca_s2p_s3p_s4pCaM3Ca + PP1 <-> CaMKII_s1pCaM3CaPP1_s2p_s3p_s4pCaM3Ca-> CaMKII_s1CaM3Ca_s2p_s3p_s4pCaM3Ca + PP1																kf_pp1,kb_pp1,kcat_pp1
CaMKII_s1pCaM3Ca_s2p_s3p_s4pCaM3Ca + PP1 <-> CaMKII_s1pCaM3Ca_s2pPP1_s3p_s4pCaM3Ca-> CaMKII_s1pCaM3Ca_s2_s3p_s4pCaM3Ca + PP1																kf_pp1,kb_pp1,kcat_pp1
#CaMKII_s1pCaM3Ca_s2p_s3p_s4pCaM3Ca + PP1 <-> CaMKII_s1pCaM3Ca_s2p_s3pPP1_s4pCaM3Ca-> CaMKII_s1pCaM3Ca_s2p_s3_s4pCaM3Ca + PP1																kf_pp1,kb_pp1,kcat_pp1
CaMKII_s1pCaM3Ca_s2p_s3p_s4pCaM3Ca + PP1 <-> CaMKII_s1pCaM3Ca_s2p_s3p_s4pCaM3CaPP1-> CaMKII_s1pCaM3Ca_s2p_s3p_s4CaM3Ca + PP1																kf_pp1,kb_pp1,kcat_pp1
CaMKII_s1p_s2pp_s3p_s4pCaM3Ca + PP1 <-> CaMKII_s1pPP1_s2pp_s3p_s4pCaM3Ca-> CaMKII_s1_s2pp_s3p_s4pCaM3Ca + PP1																kf_pp1,kb_pp1,kcat_pp1
CaMKII_s1p_s2pp_s3p_s4pCaM3Ca + PP1 <-> CaMKII_s1p_s2ppPP1_s3p_s4pCaM3Ca-> CaMKII_s1p_s2p_s3p_s4pCaM3Ca + PP1																kf_pp1,kb_pp1,kcat_pp1
CaMKII_s1p_s2pp_s3p_s4pCaM3Ca + PP1 <-> CaMKII_s1p_s2pp_s3pPP1_s4pCaM3Ca-> CaMKII_s1p_s2pp_s3_s4pCaM3Ca + PP1																kf_pp1,kb_pp1,kcat_pp1
CaMKII_s1p_s2pp_s3p_s4pCaM3Ca + PP1 <-> CaMKII_s1p_s2pp_s3p_s4pCaM3CaPP1-> CaMKII_s1p_s2pp_s3p_s4CaM3Ca + PP1																kf_pp1,kb_pp1,kcat_pp1
CaMKII_s1pp_s2pp_s3p_s4pCaM3Ca + PP1 <-> CaMKII_s1ppPP1_s2pp_s3p_s4pCaM3Ca-> CaMKII_s1p_s2pp_s3p_s4pCaM3Ca + PP1																kf_pp1,kb_pp1,kcat_pp1
CaMKII_s1pp_s2pp_s3p_s4pCaM3Ca + PP1 <-> CaMKII_s1pp_s2ppPP1_s3p_s4pCaM3Ca-> CaMKII_s1pp_s2p_s3p_s4pCaM3Ca + PP1																kf_pp1,kb_pp1,kcat_pp1
CaMKII_s1pp_s2pp_s3p_s4pCaM3Ca + PP1 <-> CaMKII_s1pp_s2pp_s3pPP1_s4pCaM3Ca-> CaMKII_s1pp_s2pp_s3_s4pCaM3Ca + PP1																kf_pp1,kb_pp1,kcat_pp1
aMKII_s1pp_s2pp_s3p_s4pCaM3Ca + PP1 <-> CaMKII_s1pp_s2pp_s3p_s4pCaM3CaPP1-> CaMKII_s1pp_s2pp_s3p_s4CaM3Ca + PP1																kf_pp1,kb_pp1,kcat_pp1
CaMKII_s1p_s2p_s3p_s4pCaM3Ca + PP1 <-> CaMKII_s1pPP1_s2p_s3p_s4pCaM3Ca-> CaMKII_s1_s2p_s3p_s4pCaM3Ca + PP1																kf_pp1,kb_pp1,kcat_pp1
CaMKII_s1p_s2p_s3p_s4pCaM3Ca + PP1 <-> CaMKII_s1p_s2pPP1_s3p_s4pCaM3Ca-> CaMKII_s1p_s2_s3p_s4pCaM3Ca + PP1																kf_pp1,kb_pp1,kcat_pp1
CaMKII_s1p_s2p_s3p_s4pCaM3Ca + PP1 <-> CaMKII_s1p_s2p_s3pPP1_s4pCaM3Ca-> CaMKII_s1p_s2p_s3_s4pCaM3Ca + PP1																kf_pp1,kb_pp1,kcat_pp1
CaMKII_s1p_s2p_s3p_s4pCaM3Ca + PP1 <-> CaMKII_s1p_s2p_s3p_s4pCaM3CaPP1-> CaMKII_s1p_s2p_s3p_s4CaM3Ca + PP1																kf_pp1,kb_pp1,kcat_pp1
CaMKII_s1p_s2pCaM3Ca_s3p_s4pCaM3Ca + PP1 <-> CaMKII_s1pPP1_s2pCaM3Ca_s3p_s4pCaM3Ca-> CaMKII_s1_s2pCaM3Ca_s3p_s4pCaM3Ca + PP1																kf_pp1,kb_pp1,kcat_pp1
CaMKII_s1p_s2pCaM3Ca_s3p_s4pCaM3Ca + PP1 <-> CaMKII_s1p_s2pCaM3CaPP1_s3p_s4pCaM3Ca-> CaMKII_s1p_s2CaM3Ca_s3p_s4pCaM3Ca + PP1																kf_pp1,kb_pp1,kcat_pp1
CaMKII_s1p_s2pCaM3Ca_s3p_s4pCaM3Ca + PP1 <-> CaMKII_s1p_s2pCaM3Ca_s3pPP1_s4pCaM3Ca-> CaMKII_s1p_s2pCaM3Ca_s3_s4pCaM3Ca + PP1																kf_pp1,kb_pp1,kcat_pp1
CaMKII_s1p_s2pCaM3Ca_s3p_s4pCaM3Ca + PP1 <-> CaMKII_s1p_s2pCaM3Ca_s3p_s4pCaM3CaPP1-> CaMKII_s1p_s2pCaM3Ca_s3p_s4CaM3Ca + PP1																kf_pp1,kb_pp1,kcat_pp1
CaMKII_s1pp_s2p_s3p_s4pCaM3Ca + PP1 <-> CaMKII_s1ppPP1_s2p_s3p_s4pCaM3Ca-> CaMKII_s1p_s2p_s3p_s4pCaM3Ca + PP1																kf_pp1,kb_pp1,kcat_pp1
CaMKII_s1pp_s2p_s3p_s4pCaM3Ca + PP1 <-> CaMKII_s1pp_s2pPP1_s3p_s4pCaM3Ca-> CaMKII_s1pp_s2_s3p_s4pCaM3Ca + PP1																kf_pp1,kb_pp1,kcat_pp1
CaMKII_s1pp_s2p_s3p_s4pCaM3Ca + PP1 <-> CaMKII_s1pp_s2p_s3pPP1_s4pCaM3Ca-> CaMKII_s1pp_s2p_s3_s4pCaM3Ca + PP1																kf_pp1,kb_pp1,kcat_pp1
CaMKII_s1pp_s2p_s3p_s4pCaM3Ca + PP1 <-> CaMKII_s1pp_s2p_s3p_s4pCaM3CaPP1-> CaMKII_s1pp_s2p_s3p_s4CaM3Ca + PP1																kf_pp1,kb_pp1,kcat_pp1
CaMKII_s1pp_s2pCaM3Ca_s3p_s4pCaM3Ca + PP1 <-> CaMKII_s1ppPP1_s2pCaM3Ca_s3p_s4pCaM3Ca-> CaMKII_s1p_s2pCaM3Ca_s3p_s4pCaM3Ca + PP1																kf_pp1,kb_pp1,kcat_pp1
CaMKII_s1pp_s2pCaM3Ca_s3p_s4pCaM3Ca + PP1 <-> CaMKII_s1pp_s2pCaM3CaPP1_s3p_s4pCaM3Ca-> CaMKII_s1pp_s2CaM3Ca_s3p_s4pCaM3Ca + PP1																kf_pp1,kb_pp1,kcat_pp1
CaMKII_s1pp_s2pCaM3Ca_s3p_s4pCaM3Ca + PP1 <-> CaMKII_s1pp_s2pCaM3Ca_s3pPP1_s4pCaM3Ca-> CaMKII_s1pp_s2pCaM3Ca_s3_s4pCaM3Ca + PP1																kf_pp1,kb_pp1,kcat_pp1
CaMKII_s1pp_s2pCaM3Ca_s3p_s4pCaM3Ca + PP1 <-> CaMKII_s1pp_s2pCaM3Ca_s3p_s4pCaM3CaPP1-> CaMKII_s1pp_s2pCaM3Ca_s3p_s4CaM3Ca + PP1																kf_pp1,kb_pp1,kcat_pp1
CaMKII_s1pp_s2pCaM3Ca_s3pp_s4pCaM3Ca + PP1 <-> CaMKII_s1ppPP1_s2pCaM3Ca_s3pp_s4pCaM3Ca-> CaMKII_s1p_s2pCaM3Ca_s3pp_s4pCaM3Ca + PP1																kf_pp1,kb_pp1,kcat_pp1
CaMKII_s1pp_s2pCaM3Ca_s3pp_s4pCaM3Ca + PP1 <-> CaMKII_s1pp_s2pCaM3CaPP1_s3pp_s4pCaM3Ca-> CaMKII_s1pp_s2CaM3Ca_s3pp_s4pCaM3Ca + PP1																kf_pp1,kb_pp1,kcat_pp1
CaMKII_s1pp_s2pCaM3Ca_s3pp_s4pCaM3Ca + PP1 <-> CaMKII_s1pp_s2pCaM3Ca_s3ppPP1_s4pCaM3Ca-> CaMKII_s1pp_s2pCaM3Ca_s3p_s4pCaM3Ca + PP1																kf_pp1,kb_pp1,kcat_pp1
CaMKII_s1pp_s2pCaM3Ca_s3pp_s4pCaM3Ca + PP1 <-> CaMKII_s1pp_s2pCaM3Ca_s3pp_s4pCaM3CaPP1-> CaMKII_s1pp_s2pCaM3Ca_s3pp_s4CaM3Ca + PP1																kf_pp1,kb_pp1,kcat_pp1
CaMKII_s1pCaM3Ca_s2pp_s3pCaM3Ca_s4pCaM3Ca + PP1 <-> CaMKII_s1pCaM3CaPP1_s2pp_s3pCaM3Ca_s4pCaM3Ca-> CaMKII_s1CaM3Ca_s2pp_s3pCaM3Ca_s4pCaM3Ca + PP1																kf_pp1,kb_pp1,kcat_pp1
CaMKII_s1pCaM3Ca_s2pp_s3pCaM3Ca_s4pCaM3Ca + PP1 <-> CaMKII_s1pCaM3Ca_s2ppPP1_s3pCaM3Ca_s4pCaM3Ca-> CaMKII_s1pCaM3Ca_s2p_s3pCaM3Ca_s4pCaM3Ca + PP1																kf_pp1,kb_pp1,kcat_pp1
CaMKII_s1pCaM3Ca_s2pp_s3pCaM3Ca_s4pCaM3Ca + PP1 <-> CaMKII_s1pCaM3Ca_s2pp_s3pCaM3CaPP1_s4pCaM3Ca-> CaMKII_s1pCaM3Ca_s2pp_s3CaM3Ca_s4pCaM3Ca + PP1																kf_pp1,kb_pp1,kcat_pp1
CaMKII_s1pCaM3Ca_s2pp_s3pCaM3Ca_s4pCaM3Ca + PP1 <-> CaMKII_s1pCaM3Ca_s2pp_s3pCaM3Ca_s4pCaM3CaPP1-> CaMKII_s1pCaM3Ca_s2pp_s3pCaM3Ca_s4CaM3Ca + PP1																kf_pp1,kb_pp1,kcat_pp1
CaMKII_s1p_s2pp_s3pCaM3Ca_s4pCaM3Ca + PP1 <-> CaMKII_s1pPP1_s2pp_s3pCaM3Ca_s4pCaM3Ca-> CaMKII_s1_s2pp_s3pCaM3Ca_s4pCaM3Ca + PP1																kf_pp1,kb_pp1,kcat_pp1
CaMKII_s1p_s2pp_s3pCaM3Ca_s4pCaM3Ca + PP1 <-> CaMKII_s1p_s2ppPP1_s3pCaM3Ca_s4pCaM3Ca-> CaMKII_s1p_s2p_s3pCaM3Ca_s4pCaM3Ca + PP1																kf_pp1,kb_pp1,kcat_pp1
CaMKII_s1p_s2pp_s3pCaM3Ca_s4pCaM3Ca + PP1 <-> CaMKII_s1p_s2pp_s3pCaM3CaPP1_s4pCaM3Ca-> CaMKII_s1p_s2pp_s3CaM3Ca_s4pCaM3Ca + PP1																kf_pp1,kb_pp1,kcat_pp1
CaMKII_s1p_s2pp_s3pCaM3Ca_s4pCaM3Ca + PP1 <-> CaMKII_s1p_s2pp_s3pCaM3Ca_s4pCaM3CaPP1-> CaMKII_s1p_s2pp_s3pCaM3Ca_s4CaM3Ca + PP1																kf_pp1,kb_pp1,kcat_pp1
CaMKII_s1pp_s2pp_s3pCaM3Ca_s4pCaM3Ca + PP1 <-> CaMKII_s1ppPP1_s2pp_s3pCaM3Ca_s4pCaM3Ca-> CaMKII_s1p_s2pp_s3pCaM3Ca_s4pCaM3Ca + PP1																kf_pp1,kb_pp1,kcat_pp1
CaMKII_s1pp_s2pp_s3pCaM3Ca_s4pCaM3Ca + PP1 <-> CaMKII_s1pp_s2ppPP1_s3pCaM3Ca_s4pCaM3Ca-> CaMKII_s1pp_s2p_s3pCaM3Ca_s4pCaM3Ca + PP1																kf_pp1,kb_pp1,kcat_pp1
CaMKII_s1pp_s2pp_s3pCaM3Ca_s4pCaM3Ca + PP1 <-> CaMKII_s1pp_s2pp_s3pCaM3CaPP1_s4pCaM3Ca-> CaMKII_s1pp_s2pp_s3CaM3Ca_s4pCaM3Ca + PP1																kf_pp1,kb_pp1,kcat_pp1
CaMKII_s1pp_s2pp_s3pCaM3Ca_s4pCaM3Ca + PP1 <-> CaMKII_s1pp_s2pp_s3pCaM3Ca_s4pCaM3CaPP1-> CaMKII_s1pp_s2pp_s3pCaM3Ca_s4CaM3Ca + PP1																kf_pp1,kb_pp1,kcat_pp1
CaMKII_s1p_s2p_s3pCaM3Ca_s4pCaM3Ca + PP1 <-> CaMKII_s1pPP1_s2p_s3pCaM3Ca_s4pCaM3Ca-> CaMKII_s1_s2p_s3pCaM3Ca_s4pCaM3Ca + PP1																kf_pp1,kb_pp1,kcat_pp1
CaMKII_s1p_s2p_s3pCaM3Ca_s4pCaM3Ca + PP1 <-> CaMKII_s1p_s2pPP1_s3pCaM3Ca_s4pCaM3Ca-> CaMKII_s1p_s2_s3pCaM3Ca_s4pCaM3Ca + PP1																kf_pp1,kb_pp1,kcat_pp1
CaMKII_s1p_s2p_s3pCaM3Ca_s4pCaM3Ca + PP1 <-> CaMKII_s1p_s2p_s3pCaM3CaPP1_s4pCaM3Ca-> CaMKII_s1p_s2p_s3CaM3Ca_s4pCaM3Ca + PP1																kf_pp1,kb_pp1,kcat_pp1
CaMKII_s1p_s2p_s3pCaM3Ca_s4pCaM3Ca + PP1 <-> CaMKII_s1p_s2p_s3pCaM3Ca_s4pCaM3CaPP1-> CaMKII_s1p_s2p_s3pCaM3Ca_s4CaM3Ca + PP1																kf_pp1,kb_pp1,kcat_pp1
CaMKII_s1pp_s2p_s3pCaM3Ca_s4pCaM3Ca + PP1 <-> CaMKII_s1ppPP1_s2p_s3pCaM3Ca_s4pCaM3Ca-> CaMKII_s1p_s2p_s3pCaM3Ca_s4pCaM3Ca + PP1																kf_pp1,kb_pp1,kcat_pp1
CaMKII_s1pp_s2p_s3pCaM3Ca_s4pCaM3Ca + PP1 <-> CaMKII_s1pp_s2pPP1_s3pCaM3Ca_s4pCaM3Ca-> CaMKII_s1pp_s2_s3pCaM3Ca_s4pCaM3Ca + PP1																kf_pp1,kb_pp1,kcat_pp1
CaMKII_s1pp_s2p_s3pCaM3Ca_s4pCaM3Ca + PP1 <-> CaMKII_s1pp_s2p_s3pCaM3CaPP1_s4pCaM3Ca-> CaMKII_s1pp_s2p_s3CaM3Ca_s4pCaM3Ca + PP1																kf_pp1,kb_pp1,kcat_pp1
CaMKII_s1pp_s2p_s3pCaM3Ca_s4pCaM3Ca + PP1 <-> CaMKII_s1pp_s2p_s3pCaM3Ca_s4pCaM3CaPP1-> CaMKII_s1pp_s2p_s3pCaM3Ca_s4CaM3Ca + PP1																kf_pp1,kb_pp1,kcat_pp1
CaMKII_s1pp_s2pCaM3Ca_s3pCaM3Ca_s4pCaM3Ca + PP1 <-> CaMKII_s1ppPP1_s2pCaM3Ca_s3pCaM3Ca_s4pCaM3Ca-> CaMKII_s1p_s2pCaM3Ca_s3pCaM3Ca_s4pCaM3Ca + PP1																kf_pp1,kb_pp1,kcat_pp1
CaMKII_s1pp_s2pCaM3Ca_s3pCaM3Ca_s4pCaM3Ca + PP1 <-> CaMKII_s1pp_s2pCaM3CaPP1_s3pCaM3Ca_s4pCaM3Ca-> CaMKII_s1pp_s2CaM3Ca_s3pCaM3Ca_s4pCaM3Ca + PP1																kf_pp1,kb_pp1,kcat_pp1
CaMKII_s1pp_s2pCaM3Ca_s3pCaM3Ca_s4pCaM3Ca + PP1 <-> CaMKII_s1pp_s2pCaM3Ca_s3pCaM3CaPP1_s4pCaM3Ca-> CaMKII_s1pp_s2pCaM3Ca_s3CaM3Ca_s4pCaM3Ca + PP1																kf_pp1,kb_pp1,kcat_pp1
CaMKII_s1pp_s2pCaM3Ca_s3pCaM3Ca_s4pCaM3Ca + PP1 <-> CaMKII_s1pp_s2pCaM3Ca_s3pCaM3Ca_s4pCaM3CaPP1-> CaMKII_s1pp_s2pCaM3Ca_s3pCaM3Ca_s4CaM3Ca + PP1																kf_pp1,kb_pp1,kcat_pp1
CaMKII_s1pCaM3Ca_s2pCaM3Ca_s3p_s4pCaM3Ca + PP1 <-> CaMKII_s1pCaM3CaPP1_s2pCaM3Ca_s3p_s4pCaM3Ca-> CaMKII_s1CaM3Ca_s2pCaM3Ca_s3p_s4pCaM3Ca + PP1																kf_pp1,kb_pp1,kcat_pp1
CaMKII_s1pCaM3Ca_s2pCaM3Ca_s3p_s4pCaM3Ca + PP1 <-> CaMKII_s1pCaM3Ca_s2pCaM3CaPP1_s3p_s4pCaM3Ca-> CaMKII_s1pCaM3Ca_s2CaM3Ca_s3p_s4pCaM3Ca + PP1																kf_pp1,kb_pp1,kcat_pp1
CaMKII_s1pCaM3Ca_s2pCaM3Ca_s3p_s4pCaM3Ca + PP1 <-> CaMKII_s1pCaM3Ca_s2pCaM3Ca_s3pPP1_s4pCaM3Ca-> CaMKII_s1pCaM3Ca_s2pCaM3Ca_s3_s4pCaM3Ca + PP1																kf_pp1,kb_pp1,kcat_pp1
CaMKII_s1pCaM3Ca_s2pCaM3Ca_s3p_s4pCaM3Ca + PP1 <-> CaMKII_s1pCaM3Ca_s2pCaM3Ca_s3p_s4pCaM3CaPP1-> CaMKII_s1pCaM3Ca_s2pCaM3Ca_s3p_s4CaM3Ca + PP1																kf_pp1,kb_pp1,kcat_pp1
CaMKII_s1pp_s2p_s3pp_s4pCaM3Ca + PP1 <-> CaMKII_s1ppPP1_s2p_s3pp_s4pCaM3Ca-> CaMKII_s1p_s2p_s3pp_s4pCaM3Ca + PP1																kf_pp1,kb_pp1,kcat_pp1
CaMKII_s1pp_s2pPP1_s3pp_s4pCaM3Ca + PP1 <-> CaMKII_s1pp_s2pPP1_s3pp_s4pCaM3Ca-> CaMKII_s1pp_s2_s3pp_s4pCaM3Ca + PP1																kf_pp1,kb_pp1,kcat_pp1
CaMKII_s1pp_s2p_s3pp_s4pCaM3Ca + PP1 <-> CaMKII_s1pp_s2p_s3ppPP1_s4pCaM3Ca-> CaMKII_s1pp_s2p_s3p_s4pCaM3Ca + PP1																kf_pp1,kb_pp1,kcat_pp1
CaMKII_s1pp_s2p_s3pp_s4pCaM3Ca + PP1 <-> CaMKII_s1pp_s2p_s3pp_s4pCaM3CaPP1-> CaMKII_s1pp_s2p_s3pp_s4CaM3Ca + PP1																kf_pp1,kb_pp1,kcat_pp1
CaMKII_s1pCaM3Ca_s2pp_s3p_s4pCaM3Ca + PP1 <-> CaMKII_s1pCaM3CaPP1_s2pp_s3p_s4pCaM3Ca-> CaMKII_s1CaM3Ca_s2pp_s3p_s4pCaM3Ca + PP1																kf_pp1,kb_pp1,kcat_pp1
CaMKII_s1pCaM3Ca_s2pp_s3p_s4pCaM3Ca + PP1 <-> CaMKII_s1pCaM3Ca_s2ppPP1_s3p_s4pCaM3Ca-> CaMKII_s1pCaM3Ca_s2p_s3p_s4pCaM3Ca + PP1																kf_pp1,kb_pp1,kcat_pp1
CaMKII_s1pCaM3Ca_s2pp_s3p_s4pCaM3Ca + PP1 <-> CaMKII_s1pCaM3Ca_s2pp_s3pPP1_s4pCaM3Ca-> CaMKII_s1pCaM3Ca_s2pp_s3_s4pCaM3Ca + PP1																kf_pp1,kb_pp1,kcat_pp1
CaMKII_s1pCaM3Ca_s2pp_s3p_s4pCaM3Ca + PP1 <-> CaMKII_s1pCaM3Ca_s2pp_s3p_s4pCaM3CaPP1-> CaMKII_s1pCaM3Ca_s2pp_s3p_s4CaM3Ca + PP1																kf_pp1,kb_pp1,kcat_pp1
CaMKII_s1pCaM3Ca_s2p_s3pCaM3Ca_s4pCaM3Ca + PP1 <-> CaMKII_s1pCaM3CaPP1_s2p_s3pCaM3Ca_s4pCaM3Ca-> CaMKII_s1CaM3Ca_s2p_s3pCaM3Ca_s4pCaM3Ca + PP1																kf_pp1,kb_pp1,kcat_pp1
CaMKII_s1pCaM3Ca_s2p_s3pCaM3Ca_s4pCaM3Ca + PP1 <-> CaMKII_s1pCaM3Ca_s2pPP1_s3pCaM3Ca_s4pCaM3Ca-> CaMKII_s1pCaM3Ca_s2_s3pCaM3Ca_s4pCaM3Ca + PP1																kf_pp1,kb_pp1,kcat_pp1
CaMKII_s1pCaM3Ca_s2p_s3pCaM3Ca_s4pCaM3Ca + PP1 <-> CaMKII_s1pCaM3Ca_s2p_s3pCaM3CaPP1_s4pCaM3Ca-> CaMKII_s1pCaM3Ca_s2p_s3CaM3Ca_s4pCaM3Ca + PP1																kf_pp1,kb_pp1,kcat_pp1
CaMKII_s1pCaM3Ca_s2p_s3pCaM3Ca_s4pCaM3Ca + PP1 <-> CaMKII_s1pCaM3Ca_s2p_s3pCaM3Ca_s4pCaM3CaPP1-> CaMKII_s1pCaM3Ca_s2p_s3pCaM3Ca_s4CaM3Ca + PP1																kf_pp1,kb_pp1,kcat_pp1
CaMKII_s1p_s2pCaM3Ca_s3pCaM3Ca_s4pCaM3Ca + PP1 <-> CaMKII_s1pPP1_s2pCaM3Ca_s3pCaM3Ca_s4pCaM3Ca-> CaMKII_s1_s2pCaM3Ca_s3pCaM3Ca_s4pCaM3Ca + PP1																kf_pp1,kb_pp1,kcat_pp1
CaMKII_s1p_s2pCaM3Ca_s3pCaM3Ca_s4pCaM3Ca + PP1 <-> CaMKII_s1p_s2pCaM3CaPP1_s3pCaM3Ca_s4pCaM3Ca-> CaMKII_s1p_s2CaM3Ca_s3pCaM3Ca_s4pCaM3Ca + PP1																kf_pp1,kb_pp1,kcat_pp1
CaMKII_s1p_s2pCaM3Ca_s3pCaM3Ca_s4pCaM3Ca + PP1 <-> CaMKII_s1p_s2pCaM3Ca_s3pCaM3CaPP1_s4pCaM3Ca-> CaMKII_s1p_s2pCaM3Ca_s3CaM3Ca_s4pCaM3Ca + PP1																kf_pp1,kb_pp1,kcat_pp1
CaMKII_s1p_s2pCaM3Ca_s3pCaM3Ca_s4pCaM3Ca + PP1 <-> CaMKII_s1p_s2pCaM3Ca_s3pCaM3Ca_s4pCaM3CaPP1-> CaMKII_s1p_s2pCaM3Ca_s3pCaM3Ca_s4CaM3Ca + PP1																kf_pp1,kb_pp1,kcat_pp1
Dephosphorylation of 2 subunits by PP2A
CaMKII_s1pCaM3Ca_s2CaM3Ca_s3_s4 + PP2A <-> CaMKII_s1pCaM3CaPP2A_s2CaM3Ca_s3_s4-> CaMKII_s1CaM3Ca_s2CaM3Ca_s3_s4 + PP2A																kf_pp1,kb_pp1,kcat_pp1
CaMKII_s1CaM3Ca_s2pCaM3Ca_s3_s4 + PP2A <-> CaMKII_s1CaM3Ca_s2pCaM3CaPP2A_s3_s4-> CaMKII_s1CaM3Ca_s2CaM3Ca_s3_s4 + PP2A																kf_pp1,kb_pp1,kcat_pp1
CaMKII_s1p_s2CaM3Ca_s3_s4 + PP2A <-> CaMKII_s1pPP2A_s2CaM3Ca_s3_s4-> CaMKII_s1_s2CaM3Ca_s3_s4 + PP2A																kf_pp1,kb_pp1,kcat_pp1
CaMKII_s1CaM3Ca_s2p_s3_s4 + PP2A <-> CaMKII_s1CaM3Ca_s2pPP2A_s3_s4-> CaMKII_s1CaM3Ca_s2_s3_s4 + PP2A																kf_pp1,kb_pp1,kcat_pp1
CaMKII_s1p_s2_s3_s4 + PP2A <-> CaMKII_s1pPP2A_s2_s3_s4-> CaMKII_s1_s2_s3_s4 + PP2A																kf_pp1,kb_pp1,kcat_pp1
CaMKII_s1pCaM3Ca_s2pCaM3Ca_s3_s4 + PP2A <-> CaMKII_s1pCaM3CaPP2A_s2pCaM3Ca_s3_s4-> CaMKII_s1CaM3Ca_s2pCaM3Ca_s3_s4 + PP2A																kf_pp1,kb_pp1,kcat_pp1
CaMKII_s1pCaM3Ca_s2pCaM3Ca_s3_s4 + PP2A <-> CaMKII_s1pCaM3Ca_s2pCaM3CaPP2A_s3_s4-> CaMKII_s1pCaM3Ca_s2CaM3Ca_s3_s4 + PP2A																kf_pp1,kb_pp1,kcat_pp1
CaMKII_s1_s2p_s3_s4 + PP2A <-> CaMKII_s1_s2pPP2A_s3_s4 -> CaMKII_s1_s2_s3_s4 + PP2A																kf_pp1,kb_pp1,kcat_pp1
CaMKII_s1p_s2pCaM3Ca_s3_s4 + PP2A <-> CaMKII_s1pPP2A_s2pCaM3Ca_s3_s4-> CaMKII_s1_s2CaM3Ca_s3_s4 + PP2A																kf_pp1,kb_pp1,kcat_pp1
CaMKII_s1p_s2pCaM3Ca_s3_s4 + PP2A <-> CaMKII_s1p_s2pCaM3CaPP2A_s3_s4-> CaMKII_s1p_s2CaM3Ca_s3_s4 + PP2A																kf_pp1,kb_pp1,kcat_pp1
CaMKII_s1pCaM3Ca_s2p + PP2A <-> CaMKII_s1pCaM3CaPP2A_s2p-> CaMKII_s1CaM3Ca_s2p + PP2A																kf_pp1,kb_pp1,kcat_pp1
CaMKII_s1pCaM3Ca_s2p_s3_s4 + PP2A <-> CaMKII_s1pCaM3Ca_s2pPP2A_s3_s4-> CaMKII_s1pCaM3Ca_s2_s3_s4 + PP2A																kf_pp1,kb_pp1,kcat_pp1
CaMKII_s1p_s2p_s3_s4 + PP2A <-> CaMKII_s1pPP2A_s2p_s3_s4 -> CaMKII_s1_s2p_s3_s4 + PP2A																kf_pp1,kb_pp1,kcat_pp1
CaMKII_s1p_s2p_s3_s4 + PP2A <-> CaMKII_s1p_s2pPP2A_s3_s4 -> CaMKII_s1p_s2_s3_s4 + PP2A																kf_pp1,kb_pp1,kcat_pp1
CaMKII_s1_s2pCaM3Ca_s3_s4 + PP2A <-> CaMKII_s1_s2pCaM3CaPP2A_s3_s4-> CaMKII_s1_s2CaM3Ca_s3_s4 + PP2A																kf_pp1,kb_pp1,kcat_pp1
CaMKII_s1pCaM3Ca_s2_s3_s4 + PP2A <-> CaMKII_s1pCaM3CaPP2A_s2_s3_s4-> CaMKII_s1CaM3Ca_s2_s3_s4 + PP2A																kf_pp1,kb_pp1,kcat_pp1
CaMKII_s1pp_s2_s3_s4 + PP2A <-> CaMKII_s1ppPP2A_s2_s3_s4 -> CaMKII_s1p_s2_s3_s4 + PP2A																kf_pp1,kb_pp1,kcat_pp1
CaMKII_s1_s2pp_s3_s4 + PP2A <-> CaMKII_s1_s2ppPP2A_s3_s4 -> CaMKII_s1_s2p_s3_s4 + PP2A																kf_pp1,kb_pp1,kcat_pp1
CaMKII_s1pp_s2p_s3_s4 + PP2A <-> CaMKII_s1ppPP2A_s2p_s3_s4 -> CaMKII_s1p_s2p_s3_s4 + PP2A																kf_pp1,kb_pp1,kcat_pp1
CaMKII_s1pp_s2p_s3_s4 + PP2A <-> CaMKII_s1pp_s2pPP2A_s3_s4 -> CaMKII_s1pp_s2_s3_s4 + PP2A																kf_pp1,kb_pp1,kcat_pp1
CaMKII_s1p_s2pp_s3_s4 + PP2A <-> CaMKII_s1pPP2A_s2pp_s3_s4 -> CaMKII_s1pPP2A_s2pp_s3_s4 + PP2A																kf_pp1,kb_pp1,kcat_pp1
CaMKII_s1p_s2pp_s3_s4 + PP2A <-> CaMKII_s1p_s2ppPP2A_s3_s4 -> CaMKII_s1p_s2p_s3_s4 + PP2A																kf_pp1,kb_pp1,kcat_pp1
CaMKII_s1pp_s2pCaM3Ca_s3_s4 + PP2A <-> CaMKII_s1ppPP2A_s2pCaM3Ca_s3_s4 -> CaMKII_s1p_s2pCaM3Ca_s3_s4 + PP2A																kf_pp1,kb_pp1,kcat_pp1
CaMKII_s1pp_s2pCaM3Ca_s3_s4 + PP2A <-> CaMKII_s1ppPP2A_s2pCaM3Ca_s3_s4 -> CaMKII_s1p_s2pCaM3Ca_s3_s4 + PP2A																kf_pp1,kb_pp1,kcat_pp1
CaMKII_s1pCaM3Ca_s2pp_s3_s4 + PP2A <-> CaMKII_s1pCaM3Ca_s2ppPP2A_s3_s4 -> CaMKII_s1pCaM3Ca_s2p_s3_s4 + PP2A																kf_pp1,kb_pp1,kcat_pp1
CaMKII_s1pCaM3Ca_s2pp_s3_s4 + PP2A <-> CaMKII_s1pCaM3CaPP2A_s2pp_s3_s4 -> CaMKII_s1CaM3Ca_s2pp_s3_s4 + PP2A																kf_pp1,kb_pp1,kcat_pp1
CaMKII_s1pp_s2CaM3Ca_s3_s4 + PP2A <-> CaMKII_s1ppPP2A_s2CaM3Ca_s3_s4 -> CaMKII_s1p_s2CaM3Ca + PP2A																kf_pp1,kb_pp1,kcat_pp1
CaMKII_s1CaM3Ca_s2pp_s3_s4 + PP2A <-> CaMKII_s1CaM3Ca_s2ppPP2A_s3_s4 -> CaMKII_s1CaM3Ca_s2p_s3_s4+ PP2A																kf_pp1,kb_pp1,kcat_pp1
CaMKII_s1pp_s2pp_s3_s4 + PP2A <-> CaMKII_s1ppPP2A_s2pp_s3_s4 -> CaMKII_s1p_s2pp_s3_s4 + PP2A																kf_pp1,kb_pp1,kcat_pp1
CaMKII_s1pp_s2pp_s3_s4 + PP2A <-> CaMKII_s1pp_s2ppPP2A_s3_s4 -> CaMKII_s1pp_s2p_s3_s4 + PP2A																kf_pp1,kb_pp1,kcat_pp1
CaMKII_s1_s2_s3pCaM3Ca_s4CaM3Ca + PP2A <-> CaMKII_s1_s2_s3pCaM3CaPP2A_s4CaM3Ca-> CaMKII_s1_s2_s3CaM3Ca_s4CaM3Ca + PP2A																kf_pp1,kb_pp1,kcat_pp1
CaMKII_s1_s2_s3CaM3Ca_s4pCaM3Ca + PP2A <-> CaMKII_s1_s2_s3CaM3Ca_s4pCaM3CaPP2A-> CaMKII_s1_s2_s3CaM3Ca_s4CaM3Ca + PP2A																kf_pp1,kb_pp1,kcat_pp1
CaMKII_s1_s2_s3pCaM3Ca_s4pCaM3Ca + PP2A <-> CaMKII_s1_s2_s3pCaM3CaPP2A_s4pCaM3Ca-> CaMKII_s1_s2_s3CaM3Ca_s4pCaM3Ca + PP2A																kf_pp1,kb_pp1,kcat_pp1
CaMKII_s1_s2_s3pCaM3Ca_s4pCaM3Ca + PP2A <-> CaMKII_s1_s2_s3pCaM3Ca_s4pCaM3CaPP2A-> CaMKII_s1_s2_s3pCaM3Ca_s4CaM3Ca + PP2A																kf_pp1,kb_pp1,kcat_pp1
CaMKII_s1_s2pCaM3Ca_s3CaM3Ca_s4 + PP2A <-> CaMKII_s1_s2pCaM3CaPP2A_s3CaM3Ca_s4-> CaMKII_s1_s2CaM3Ca_s3CaM3Ca_s4 + PP2A																kf_pp1,kb_pp1,kcat_pp1
CaMKII_s1_s2CaM3Ca_s3pCaM3Ca_s4 + PP2A <-> CaMKII_s1_s2CaM3Ca_s3pCaM3CaPP2A_s4-> CaMKII_s1_s2CaM3Ca_s3CaM3Ca_s4 + PP2A																kf_pp1,kb_pp1,kcat_pp1
CaMKII_s1_s2pCaM3Ca_s3pCaM3Ca_s4 + PP2A <-> CaMKII_s1_s2pCaM3CaPP2A_s3pCaM3Ca_s4-> CaMKII_s1_s2CaM3Ca_s3pCaM3Ca_s4 + PP2A																kf_pp1,kb_pp1,kcat_pp1
CaMKII_s1_s2pCaM3Ca_s3pCaM3Ca_s4 + PP2A <-> CaMKII_s1_s2pCaM3Ca_s3pCaM3CaPP2A_s4-> CaMKII_s1_s2pCaM3Ca_s3CaM3Ca_s4 + PP2A																kf_pp1,kb_pp1,kcat_pp1
CaMKII_s1pCaM3Ca_s2_s3_s4CaM3Ca + PP2A <-> CaMKII_s1pCaM3CaPP2A_s2_s3_s4CaM3Ca-> CaMKII_s1CaM3Ca_s2_s3_s4CaM3Ca + PP2A																kf_pp1,kb_pp1,kcat_pp1
CaMKII_s1CaM3Ca_s2_s3_s4pCaM3Ca + PP2A <-> CaMKII_s1CaM3Ca_s2_s3_s4pCaM3CaPP2A-> CaMKII_s1CaM3Ca_s2_s3_s4CaM3Ca + PP2A																kf_pp1,kb_pp1,kcat_pp1
CaMKII_s1pCaM3Ca_s2_s3_s4pCaM3Ca + PP2A <-> CaMKII_s1pCaM3CaPP2A_s2_s3_s4pCaM3Ca-> CaMKII_s1CaM3Ca_s2_s3_s4pCaM3Ca + PP2A																kf_pp1,kb_pp1,kcat_pp1
CaMKII_s1pCaM3Ca_s2_s3_s4pCaM3Ca + PP2A <-> CaMKII_s1pCaM3Ca_s2_s3_s4pCaM3CaPP2A-> CaMKII_s1pCaM3Ca_s2_s3_s4CaM3Ca + PP2A																kf_pp1,kb_pp1,kcat_pp1
Dephosphorylation of 3 subunits by PP2A
CaMKII_s1_s2pCaM3Ca_s3pCaM3Ca_s4pCaM3Ca + PP2A <-> CaMKII_s1_s2pCaM3Ca_s3pCaM3Ca_s4pCaM3CaPP2A -> CaMKII_s1_s2pCaM3Ca_s3pCaM3Ca_s4CaM3Ca + PP2A																kf_pp1,kb_pp1,kcat_pp1
CaMKII_s1_s2pCaM3Ca_s3pCaM3Ca_s4pCaM3Ca + PP2A <-> CaMKII_s1_s2pCaM3Ca_s3pCaM3CaPP2A_s4pCaM3Ca -> CaMKII_s1_s2pCaM3Ca_s3CaM3Ca_s4pCaM3Ca + PP2A																kf_pp1,kb_pp1,kcat_pp1
CaMKII_s1_s2pCaM3Ca_s3pCaM3Ca_s4pCaM3Ca + PP2A <-> CaMKII_s1_s2pCaM3CaPP2A_s3pCaM3Ca_s4pCaM3Ca -> CaMKII_s1_s2CaM3Ca_s3pCaM3Ca_s4pCaM3Ca + PP2A																kf_pp1,kb_pp1,kcat_pp1
CaMKII_s1_s2pCaM3Ca_s3pCaM3Ca_s4p + PP2A <-> CaMKII_s1_s2pCaM3Ca_s3pCaM3Ca_s4pPP2A -> CaMKII_s1_s2pCaM3Ca_s3pCaM3Ca_s4 + PP2A																kf_pp1,kb_pp1,kcat_pp1
CaMKII_s1_s2pCaM3Ca_s3pCaM3Ca_s4p + PP2A <-> CaMKII_s1_s2pCaM3Ca_s3pCaM3CaPP2A_s4p -> CaMKII_s1_s2pCaM3Ca_s3CaM3Ca_s4p + PP2A																kf_pp1,kb_pp1,kcat_pp1
CaMKII_s1_s2pCaM3Ca_s3pCaM3Ca_s4p + PP2A <-> CaMKII_s1_s2pCaM3CaPP2A_s3pCaM3Ca_s4p -> CaMKII_s1_s2CaM3Ca_s3pCaM3Ca_s4p + PP2A																kf_pp1,kb_pp1,kcat_pp1
CaMKII_s1_s2pCaM3Ca_s3pCaM3Ca_s4pp + PP2A <-> CaMKII_s1_s2pCaM3Ca_s3pCaM3Ca_s4ppPP2A -> CaMKII_s1_s2pCaM3Ca_s3pCaM3Ca_s4p + PP2A																kf_pp1,kb_pp1,kcat_pp1
CaMKII_s1_s2pCaM3Ca_s3pCaM3Ca_s4pp + PP2A <-> CaMKII_s1_s2pCaM3Ca_s3pCaM3CaPP2A_s4pp -> CaMKII_s1_s2pCaM3Ca_s3CaM3Ca_s4pp + PP2A																kf_pp1,kb_pp1,kcat_pp1
CaMKII_s1_s2pCaM3Ca_s3pCaM3Ca_s4pp + PP2A <-> CaMKII_s1_s2pCaM3CaPP2A_s3pCaM3Ca_s4pp -> CaMKII_s1_s2CaM3Ca_s3pCaM3Ca_s4pp + PP2A																kf_pp1,kb_pp1,kcat_pp1
CaMKII_s1_s2pCaM3Ca_s3pCaM3Ca_s4pp + PP2A <-> CaMKII_s1_s2pCaM3Ca_s3pCaM3Ca_s4ppPP2A -> CaMKII_s1_s2pCaM3Ca_s3pCaM3Ca_s4p + PP2A																kf_pp1,kb_pp1,kcat_pp1
CaMKII_s1_s2pCaM3Ca_s3pCaM3Ca_s4pp + PP2A <-> CaMKII_s1_s2pCaM3Ca_s3pCaM3CaPP2A_s4pp -> CaMKII_s1_s2pCaM3Ca_s3CaM3Ca_s4pp + PP2A																kf_pp1,kb_pp1,kcat_pp1
CaMKII_s1_s2pCaM3Ca_s3pCaM3Ca_s4pp + PP2A <-> CaMKII_s1_s2pCaM3CaPP2A_s3pCaM3Ca_s4pp -> CaMKII_s1_s2CaM3Ca_s3pCaM3Ca_s4pp + PP2A																kf_pp1,kb_pp1,kcat_pp1
CaMKII_s1_s2pCaM3Ca_s3pp_s4pp + PP2A <-> CaMKII_s1_s2pCaM3Ca_s3pp_s4ppPP2A -> CaMKII_s1_s2pCaM3Ca_s3pp_s4p + PP2A																kf_pp1,kb_pp1,kcat_pp1
CaMKII_s1_s2pCaM3Ca_s3pp_s4pp + PP2A <-> CaMKII_s1_s2pCaM3Ca_s3ppPP2A_s4pp -> CaMKII_s1_s2pCaM3Ca_s3p_s4pp + PP2A																kf_pp1,kb_pp1,kcat_pp1
CaMKII_s1_s2pCaM3Ca_s3pp_s4pp + PP2A <-> CaMKII_s1_s2pCaM3CaPP2A_s3p_s4pp -> CaMKII_s1_s2CaM3Ca_s3p_s4pp + PP2A																kf_pp1,kb_pp1,kcat_pp1
CaMKII_s1_s2p_s3pp_s4pp + PP2A <-> CaMKII_s1_s2p_s3pp_s4ppPP2A -> CaMKII_s1_s2p_s3pp_s4p + PP2A																kf_pp1,kb_pp1,kcat_pp1
CaMKII_s1_s2p_s3pp_s4pp + PP2A <-> CaMKII_s1_s2p_s3ppPP2A_s4pp -> CaMKII_s1_s2p_s3p_s4pp + PP2A																kf_pp1,kb_pp1,kcat_pp1
CaMKII_s1_s2p_s3pp_s4pp + PP2A <-> CaMKII_s1_s2pPP2A_s3pp_s4pp -> CaMKII_s1_s2_s3pp_s4pp + PP2A																kf_pp1,kb_pp1,kcat_pp1
CaMKII_s1_s2pp_s3pp_s4pp + PP2A <-> CaMKII_s1_s2pp_s3pp_s4ppPP2A -> CaMKII_s1_s2pp_s3pp_s4p + PP2A																kf_pp1,kb_pp1,kcat_pp1
CaMKII_s1_s2pp_s3pp_s4pp + PP2A <-> CaMKII_s1_s2pp_s3ppPP2A_s4pp -> CaMKII_s1_s2pp_s3p_s4pp + PP2A																kf_pp1,kb_pp1,kcat_pp1
CaMKII_s1_s2pp_s3pp_s4pp + PP2A <-> CaMKII_s1_s2ppPP2A_s3pp_s4pp -> CaMKII_s1_s2p_s3pp_s4pp + PP2A																kf_pp1,kb_pp1,kcat_pp1
CaMKII_s1_s2p_s3p_s4pp + PP2A <-> CaMKII_s1_s2p_s3p_s4ppPP2A -> CaMKII_s1_s2p_s3p_s4p + PP2A																kf_pp1,kb_pp1,kcat_pp1
CaMKII_s1_s2p_s3p_s4pp + PP2A <-> CaMKII_s1_s2p_s3pPP2A_s4pp -> CaMKII_s1_s2p_s3_s4pp + PP2A																kf_pp1,kb_pp1,kcat_pp1
CaMKII_s1_s2p_s3p_s4pp + PP2A <-> CaMKII_s1_s2pPP2A_s3p_s4pp -> CaMKII_s1_s2_s3p_s4pp + PP2A																kf_pp1,kb_pp1,kcat_pp1
CaMKII_s1_s2pp_s3p_s4pp + PP2A <-> CaMKII_s1_s2pp_s3p_s4ppPP2A -> CaMKII_s1_s2pp_s3p_s4p + PP2A																kf_pp1,kb_pp1,kcat_pp1
CaMKII_s1_s2pp_s3p_s4pp + PP2A <-> CaMKII_s1_s2pp_s3pPP2A_s4pp -> CaMKII_s1_s2pp_s3_s4pp + PP2A																kf_pp1,kb_pp1,kcat_pp1
CaMKII_s1_s2pp_s3p_s4pp + PP2A <-> CaMKII_s1_s2ppPP2A_s3p_s4pp -> CaMKII_s1_s2p_s3p_s4pp + PP2A																kf_pp1,kb_pp1,kcat_pp1
CaMKII_s1_s2p_s3pCaM3Ca_s4pp + PP2A <-> CaMKII_s1_s2p_s3pCaM3Ca_s4ppPP2A -> CaMKII_s1_s2p_s3pCaM3Ca_s4p + PP2A																kf_pp1,kb_pp1,kcat_pp1
CaMKII_s1_s2p_s3pCaM3CaPP2A_s4pp + PP2A <-> CaMKII_s1_s2p_s3pCaM3Ca_s4pp -> CaMKII_s1_s2p_s3CaM3Ca_s4pp + PP2A																kf_pp1,kb_pp1,kcat_pp1
CaMKII_s1_s2p_s3pCaM3Ca_s4pp + PP2A <-> CaMKII_s1_s2pPP2A_s3pCaM3Ca_s4pp -> CaMKII_s1_s2_s3pCaM3Ca_s4pp + PP2A																kf_pp1,kb_pp1,kcat_pp1
CaMKII_s1_s2p_s3pCaM3Ca_s4pp + PP2A <-> CaMKII_s1_s2pPP2A_s3pCaM3Ca_s4pp -> CaMKII_s1_s2_s3pCaM3Ca_s4pp + PP2A																kf_pp1,kb_pp1,kcat_pp1
CaMKII_s1_s2pp_s3pCaM3Ca_s4pp + PP2A <-> CaMKII_s1_s2p_s3pCaM3CaPP2A_s4pp -> CaMKII_s1_s2p_s3CaM3Ca_s4pp + PP2A																kf_pp1,kb_pp1,kcat_pp1
CaMKII_s1_s2pp_s3pCaM3Ca_s4pp + PP2A <-> CaMKII_s1_s2ppPP2A_s3pCaM3Ca_s4pp -> CaMKII_s1_s2p_s3pCaM3Ca_s4pp + PP2A																kf_pp1,kb_pp1,kcat_pp1
CaMKII_s1_s2pCaM3Ca_s3p_s4p + PP2A <-> CaMKII_s1_s2pCaM3Ca_s3p_s4pPP2A -> CaMKII_s1_s2pCaM3Ca_s3p_s4 + PP2A																kf_pp1,kb_pp1,kcat_pp1
CaMKII_s1_s2pCaM3Ca_s3p_s4p + PP2A <-> CaMKII_s1_s2pCaM3Ca_s3pPP2A_s4p -> CaMKII_s1_s2pCaM3Ca_s3_s4p + PP2A																kf_pp1,kb_pp1,kcat_pp1
CaMKII_s1_s2pCaM3Ca_s3p_s4p + PP2A <-> CaMKII_s1_s2pCaM3CaPP2A_s3p_s4p -> CaMKII_s1_s2CaM3Ca_s3p_s4p + PP2A																kf_pp1,kb_pp1,kcat_pp1
CaMKII_s1_s2pCaM3Ca_s3pp_s4p + PP2A <-> CaMKII_s1_s2pCaM3Ca_s3pp_s4pPP2A -> CaMKII_s1_s2pCaM3Ca_s3pp_s4 + PP2A																kf_pp1,kb_pp1,kcat_pp1
CaMKII_s1_s2pCaM3Ca_s3pp_s4p + PP2A <-> CaMKII_s1_s2pCaM3Ca_s3ppPP2A_s4p -> CaMKII_s1_s2pCaM3Ca_s3p_s4p + PP2A																kf_pp1,kb_pp1,kcat_pp1
CaMKII_s1_s2pCaM3Ca_s3pp_s4p + PP2A <-> CaMKII_s1_s2pCaM3CaPP2A_s3pp_s4p -> CaMKII_s1_s2CaM3Ca_s3pp_s4p + PP2A																kf_pp1,kb_pp1,kcat_pp1
CaMKII_s1_s2p_s3pp_s4p + PP2A <-> CaMKII_s1_s2p_s3pp_s4pPP2A -> CaMKII_s1_s2p_s3pp_s4 + PP2A																kf_pp1,kb_pp1,kcat_pp1
CaMKII_s1_s2p_s3pp_s4p + PP2A <-> CaMKII_s1_s2p_s3ppPP2A_s4p -> CaMKII_s1_s2p_s3p_s4p + PP2A																kf_pp1,kb_pp1,kcat_pp1
CaMKII_s1_s2p_s3pp_s4p + PP2A <-> CaMKII_s1_s2pPP2A_s3pp_s4p -> CaMKII_s1_s2_s3pp_s4p + PP2A																kf_pp1,kb_pp1,kcat_pp1
CaMKII_s1_s2p_s3p_s4p + PP2A <-> CaMKII_s1_s2p_s3p_s4pPP2A -> CaMKII_s1_s2p_s3p_s4 + PP2A																kf_pp1,kb_pp1,kcat_pp1
CaMKII_s1_s2p_s3p_s4p + PP2A <-> CaMKII_s1_s2p_s3pPP2A_s4p -> CaMKII_s1_s2p_s3_s4p + PP2A																kf_pp1,kb_pp1,kcat_pp1
CaMKII_s1_s2p_s3p_s4p + PP2A <-> CaMKII_s1_s2pPP2A_s3p_s4p -> CaMKII_s1_s2_s3p_s4p + PP2A																kf_pp1,kb_pp1,kcat_pp1
CaMKII_s1_s2pp_s3p_s4p + PP2A <-> CaMKII_s1_s2pp_s3p_s4pPP2A -> CaMKII_s1_s2pp_s3p_s4 + PP2A																kf_pp1,kb_pp1,kcat_pp1
CaMKII_s1_s2pp_s3p_s4p + PP2A <-> CaMKII_s1_s2pp_s3pPP2A_s4p -> CaMKII_s1_s2pp_s3_s4p + PP2A																kf_pp1,kb_pp1,kcat_pp1
CaMKII_s1_s2pp_s3p_s4p + PP2A <-> CaMKII_s1_s2ppPP2A_s3p_s4p -> CaMKII_s1_s2p_s3p_s4p + PP2A																kf_pp1,kb_pp1,kcat_pp1
CaMKII_s1_s2pp_s3pp_s4p + PP2A <-> CaMKII_s1_s2pp_s3pp_s4pPP2A -> CaMKII_s1_s2pp_s3pp_s4 + PP2A																kf_pp1,kb_pp1,kcat_pp1
CaMKII_s1_s2pp_s3pp_s4p + PP2A <-> CaMKII_s1_s2pp_s3ppPP2A_s4p -> CaMKII_s1_s2pp_s3p_s4p + PP2A																kf_pp1,kb_pp1,kcat_pp1
CaMKII_s1_s2pp_s3pp_s4p + PP2A <-> CaMKII_s1_s2ppPP2A_s3pp_s4p -> CaMKII_s1_s2p_s3pp_s4p + PP2A																kf_pp1,kb_pp1,kcat_pp1
CaMKII_s1_s2p_s3pCaM3Ca_s4p + PP2A <-> CaMKII_s1_s2p_s3pCaM3Ca_s4pPP2A -> CaMKII_s1_s2p_s3pCaM3Ca_s4 + PP2A																kf_pp1,kb_pp1,kcat_pp1
CaMKII_s1_s2p_s3pCaM3Ca_s4p + PP2A <-> CaMKII_s1_s2p_s3pCaM3CaPP2A_s4p -> CaMKII_s1_s2p_s3CaM3Ca_s4p + PP2A																kf_pp1,kb_pp1,kcat_pp1
CaMKII_s1_s2p_s3pCaM3Ca_s4p + PP2A <-> CaMKII_s1_s2pPP2A_s3pCaM3Ca_s4p -> CaMKII_s1_s2_s3pCaM3Ca_s4p + PP2A																kf_pp1,kb_pp1,kcat_pp1
CaMKII_s1_s2pp_s3pCaM3Ca_s4p + PP2A <-> CaMKII_s1_s2pp_s3pCaM3Ca_s4pPP2A -> CaMKII_s1_s2pp_s3pCaM3Ca_s4 + PP2A																kf_pp1,kb_pp1,kcat_pp1
CaMKII_s1_s2pp_s3pCaM3Ca_s4p + PP2A <-> CaMKII_s1_s2pp_s3pCaM3CaPP2A_s4p -> CaMKII_s1_s2pp_s3CaM3Ca_s4p + PP2A																kf_pp1,kb_pp1,kcat_pp1
CaMKII_s1_s2pp_s3pCaM3Ca_s4p + PP2A <-> CaMKII_s1_s2ppPP2A_s3pCaM3Ca_s4p -> CaMKII_s1_s2p_s3pCaM3Ca_s4p + PP2A																kf_pp1,kb_pp1,kcat_pp1
CaMKII_s1_s2pCaM3Ca_s3p_s4pCaM3Ca + PP2A <-> CaMKII_s1_s2pCaM3Ca_s3p_s4pCaM3CaPP2A -> CaMKII_s1_s2pCaM3Ca_s3p_s4CaM3Ca + PP2A																kf_pp1,kb_pp1,kcat_pp1
CaMKII_s1_s2pCaM3Ca_s3p_s4pCaM3Ca + PP2A <-> CaMKII_s1_s2pCaM3Ca_s3pPP2A_s4pCaM3Ca -> CaMKII_s1_s2pCaM3Ca_s3_s4pCaM3Ca + PP2A																kf_pp1,kb_pp1,kcat_pp1
CaMKII_s1_s2pCaM3Ca_s3p_s4pCaM3Ca + PP2A <-> CaMKII_s1_s2pCaM3CaPP2A_s3p_s4pCaM3Ca -> CaMKII_s1_s2CaM3Ca_s3p_s4pCaM3Ca + PP2A																kf_pp1,kb_pp1,kcat_pp1
CaMKII_s1_s2pCaM3Ca_s3pp_s4pCaM3Ca + PP2A <-> CaMKII_s1_s2pCaM3Ca_s3pp_s4pCaM3CaPP2A -> CaMKII_s1_s2pCaM3Ca_s3pp_s4CaM3Ca + PP2A																kf_pp1,kb_pp1,kcat_pp1
CaMKII_s1_s2pCaM3Ca_s3pp_s4pCaM3Ca + PP2A <-> CaMKII_s1_s2pCaM3Ca_s3ppPP2A_s4pCaM3Ca -> CaMKII_s1_s2pCaM3Ca_s3p_s4pCaM3Ca + PP2A																kf_pp1,kb_pp1,kcat_pp1
CaMKII_s1_s2pCaM3Ca_s3pp_s4pCaM3Ca + PP2A <-> CaMKII_s1_s2pCaM3CaPP2A_s3pp_s4pCaM3Ca -> CaMKII_s1_s2CaM3Ca_s3pp_s4pCaM3Ca + PP2A																kf_pp1,kb_pp1,kcat_pp1
CaMKII_s1_s2p_s3pp_s4pCaM3Ca + PP2A <-> CaMKII_s1_s2p_s3pp_s4pCaM3CaPP2A -> CaMKII_s1_s2p_s3pp_s4CaM3Ca + PP2A																kf_pp1,kb_pp1,kcat_pp1
CaMKII_s1_s2p_s3pp_s4pCaM3Ca + PP2A <-> CaMKII_s1_s2p_s3ppPP2A_s4pCaM3Ca -> CaMKII_s1_s2p_s3p_s4pCaM3Ca + PP2A																kf_pp1,kb_pp1,kcat_pp1
CaMKII_s1_s2p_s3pp_s4pCaM3Ca + PP2A <-> CaMKII_s1_s2pPP2A_s3pp_s4pCaM3Ca -> CaMKII_s1_s2_s3pp_s4pCaM3Ca + PP2A																kf_pp1,kb_pp1,kcat_pp1
CaMKII_s1_s2p_s3pCaM3Ca_s4pCaM3Ca + PP2A <-> CaMKII_s1_s2p_s3pCaM3Ca_s4pCaM3CaPP2A -> CaMKII_s1_s2p_s3pCaM3Ca_s4CaM3Ca + PP2A																kf_pp1,kb_pp1,kcat_pp1
CaMKII_s1_s2p_s3pCaM3Ca_s4pCaM3Ca + PP2A <-> CaMKII_s1_s2p_s3pCaM3CaPP2A_s4pCaM3Ca -> CaMKII_s1_s2p_s3CaM3Ca_s4pCaM3Ca + PP2A																kf_pp1,kb_pp1,kcat_pp1
CaMKII_s1_s2p_s3pCaM3Ca_s4pCaM3Ca + PP2A <-> CaMKII_s1_s2pPP2A_s3pCaM3Ca_s4pCaM3Ca -> CaMKII_s1_s2_s3pCaM3Ca_s4pCaM3Ca + PP2A																kf_pp1,kb_pp1,kcat_pp1
CaMKII_s1_s2pp_s3p_s4pCaM3Ca + PP2A <-> CaMKII_s1_s2pp_s3p_s4pCaM3CaPP2A -> CaMKII_s1_s2pp_s3p_s4CaM3Ca + PP2A																kf_pp1,kb_pp1,kcat_pp1
CaMKII_s1_s2pp_s3p_s4pCaM3Ca + PP2A <-> CaMKII_s1_s2pp_s3pPP2A_s4pCaM3Ca -> CaMKII_s1_s2pp_s3_s4pCaM3Ca + PP2A																kf_pp1,kb_pp1,kcat_pp1
CaMKII_s1_s2pp_s3p_s4pCaM3Ca + PP2A <-> CaMKII_s1_s2ppPP2A_s3p_s4pCaM3Ca -> CaMKII_s1_s2p_s3p_s4pCaM3Ca + PP2A																kf_pp1,kb_pp1,kcat_pp1
CaMKII_s1_s2p_s3pCaM3Ca_s4pCaM3Ca + PP2A <-> CaMKII_s1_s2p_s3pCaM3Ca_s4pCaM3CaPP2A -> CaMKII_s1_s2p_s3pCaM3Ca_s4CaM3Ca + PP2A																kf_pp1,kb_pp1,kcat_pp1
CaMKII_s1_s2p_s3pCaM3Ca_s4pCaM3Ca + PP2A <-> CaMKII_s1_s2p_s3pCaM3CaPP2A_s4pCaM3Ca -> CaMKII_s1_s2p_s3CaM3Ca_s4pCaM3Ca + PP2A																kf_pp1,kb_pp1,kcat_pp1
CaMKII_s1_s2p_s3pCaM3Ca_s4pCaM3Ca + PP2A <-> CaMKII_s1_s2pPP2A_s3pCaM3Ca_s4pCaM3Ca -> CaMKII_s1_s2_s3pCaM3Ca_s4pCaM3Ca + PP2A																kf_pp1,kb_pp1,kcat_pp1
CaMKII_s1_s2pp_s3pCaM3Ca_s4pCaM3Ca + PP2A <-> CaMKII_s1_s2pp_s3pCaM3Ca_s4pCaM3CaPP2A -> CaMKII_s1_s2pp_s3pCaM3Ca_s4CaM3Ca + PP2A																kf_pp1,kb_pp1,kcat_pp1
CaMKII_s1_s2pp_s3pCaM3Ca_s4pCaM3Ca + PP2A <-> CaMKII_s1_s2pp_s3pCaM3CaPP2A_s4pCaM3Ca -> CaMKII_s1_s2pp_s3CaM3Ca_s4pCaM3Ca + PP2A																kf_pp1,kb_pp1,kcat_pp1
CaMKII_s1_s2pp_s3pCaM3Ca_s4pCaM3Ca + PP2A <-> CaMKII_s1_s2ppPP2A_s3pCaM3Ca_s4pCaM3Ca -> CaMKII_s1_s2p_s3pCaM3Ca_s4pCaM3Ca + PP2A																kf_pp1,kb_pp1,kcat_pp1
Dephosphorylation of 4 subunits by PP2A
CaMKII_s1CaM3Ca_s2pCaM3Ca_s3pCaM3Ca_s4pCaM3Ca + PP2A <-> CaMKII_s1CaM3Ca_s2pCaM3CaPP2A_s3pCaM3Ca_s4pCaM3Ca-> CaMKII_s1CaM3Ca_s2CaM3Ca_s3pCaM3Ca_s4pCaM3Ca + PP2A																kf_pp2,kb_pp2,kcat_pp2
CaMKII_s1CaM3Ca_s2pCaM3Ca_s3pCaM3Ca_s4CaM3Ca + PP2A <-> CaMKII_s1CaM3Ca_s2pCaM3Ca_s3pCaM3Ca_s4pCaM3CaPP2A-> CaMKII_s1CaM3Ca_s2pCaM3Ca_s3pCaM3Ca_s4CaM3Ca + PP2A																kf_pp2,kb_pp2,kcat_pp2
CaMKII_s1pCaM3Ca_s2CaM3Ca_s3pCaM3Ca_s4pCaM3Ca + PP2A <-> CaMKII_s1pCaM3CaPP2A_s2CaM3Ca_s3pCaM3Ca_s4pCaM3Ca-> CaMKII_s1CaM3Ca_s2CaM3Ca_s3pCaM3Ca_s4pCaM3Ca + PP2A																kf_pp2,kb_pp2,kcat_pp2
CaMKII_s1pCaM3Ca_s2CaM3Ca_s3pCaM3Ca_s4pCaM3Ca + PP2A <-> CaMKII_s1pCaM3Ca_s2CaM3Ca_s3pCaM3CaPP2A_s4pCaM3Ca-> CaMKII_s1pCaM3Ca_s2CaM3Ca_s3CaM3Ca_s4pCaM3Ca + PP2A																kf_pp2,kb_pp2,kcat_pp2
CaMKII_s1pCaM3Ca_s2pCaM3Ca_s3CaM3Ca_s4pCaM3Ca + PP2A <-> CaMKII_s1pCaM3Ca_s2pCaM3CaPP2A_s3CaM3Ca_s4pCaM3Ca-> CaMKII_s1pCaM3Ca_s2CaM3Ca_s3CaM3Ca_s4pCaM3Ca + PP2A																kf_pp2,kb_pp2,kcat_pp2
CaMKII_s1pCaM3Ca_s2pCaM3Ca_s3CaM3Ca_s4pCaM3Ca + PP2A <-> CaMKII_s1pCaM3Ca_s2pCaM3Ca_s3CaM3Ca_s4pCaM3CaPP2A-> CaMKII_s1pCaM3Ca_s2pCaM3Ca_s3CaM3Ca_s4CaM3Ca + PP2A																kf_pp2,kb_pp2,kcat_pp2
CaMKII_s1pCaM3Ca_s2pCaM3Ca_s3pCaM3Ca_s4CaM3Ca + PP2A <-> CaMKII_s1pCaM3CaPP2A_s2pCaM3Ca_s3pCaM3Ca_s4CaM3Ca-> CaMKII_s1CaM3Ca_s2pCaM3Ca_s3pCaM3Ca_s4CaM3Ca + PP2A																kf_pp2,kb_pp2,kcat_pp2
CaMKII_s1pCaM3Ca_s2pCaM3Ca_s3pCaM3Ca_s4CaM3Ca + PP2A <-> CaMKII_s1pCaM3Ca_s2pCaM3Ca_s3pCaM3CaPP2A_s4CaM3Ca-> CaMKII_s1pCaM3Ca_s2pCaM3Ca_s3CaM3Ca_s4CaM3Ca + PP2A																kf_pp2,kb_pp2,kcat_pp2
CaMKII_s1pCaM3Ca_s2pCaM3Ca_s3pCaM3Ca_s4pCaM3Ca + PP2A <-> CaMKII_s1pCaM3CaPP2A_s2pCaM3Ca_s3pCaM3Ca_s4pCaM3Ca-> CaMKII_s1CaM3Ca_s2pCaM3Ca_s3pCaM3Ca_s4pCaM3Ca + PP2A																kf_pp2,kb_pp2,kcat_pp2
CaMKII_s1pCaM3Ca_s2pCaM3Ca_s3pCaM3Ca_s4pCaM3Ca + PP2A <-> CaMKII_s1pCaM3Ca_s2pCaM3CaPP2A_s3pCaM3Ca_s4pCaM3Ca-> CaMKII_s1pCaM3Ca_s2CaM3Ca_s3pCaM3Ca_s4pCaM3Ca + PP2A																kf_pp2,kb_pp2,kcat_pp2
CaMKII_s1pCaM3Ca_s2pCaM3Ca_s3pCaM3Ca_s4pCaM3Ca + PP2A <-> CaMKII_s1pCaM3Ca_s2pCaM3Ca_s3pCaM3CaPP2A_s4pCaM3Ca-> CaMKII_s1pCaM3Ca_s2pCaM3Ca_s3CaM3Ca_s4pCaM3Ca + PP2A																kf_pp2,kb_pp2,kcat_pp2
CaMKII_s1pCaM3Ca_s2pCaM3Ca_s3pCaM3Ca_s4pCaM3Ca + PP2A <-> CaMKII_s1pCaM3Ca_s2pCaM3Ca_s3pCaM3Ca_s4pCaM3CaPP2A-> CaMKII_s1pCaM3Ca_s2pCaM3Ca_s3pCaM3Ca_s4CaM3Ca + PP2A																kf_pp2,kb_pp2,kcat_pp2
CaMKII_s1pCaM3Ca_s2pCaM3Ca_s3pCaM3Ca_s4p + PP2A <-> CaMKII_s1pCaM3CaPP2A_s2pCaM3Ca_s3pCaM3Ca_s4p-> CaMKII_s1CaM3Ca_s2pCaM3Ca_s3pCaM3Ca_s4p + PP2A																kf_pp2,kb_pp2,kcat_pp2
CaMKII_s1pCaM3Ca_s2pCaM3Ca_s3pCaM3Ca_s4p + PP2A <-> CaMKII_s1pCaM3Ca_s2pCaM3CaPP2A_s3pCaM3Ca_s4p-> CaMKII_s1pCaM3Ca_s2CaM3Ca_s3pCaM3Ca_s4p + PP2A																kf_pp2,kb_pp2,kcat_pp2
CaMKII_s1pCaM3Ca_s2pCaM3Ca_s3pCaM3Ca_s4p + PP2A <-> CaMKII_s1pCaM3Ca_s2pCaM3Ca_s3pCaM3CaPP2A_s4p-> CaMKII_s1pCaM3Ca_s2pCaM3Ca_s3CaM3Ca_s4p + PP2A																kf_pp2,kb_pp2,kcat_pp2
CaMKII_s1pCaM3Ca_s2pCaM3Ca_s3pCaM3Ca_s4p + PP2A <-> CaMKII_s1pCaM3Ca_s2pCaM3Ca_s3pCaM3Ca_s4pPP2A-> CaMKII_s1pCaM3Ca_s2pCaM3Ca_s3pCaM3Ca_s4 + PP2A																kf_pp2,kb_pp2,kcat_pp2
CaMKII_s1pCaM3Ca_s2pCaM3Ca_s3pCaM3Ca_s4pp + PP2A <-> CaMKII_s1pCaM3CaPP2A_s2pCaM3Ca_s3pCaM3Ca_s4pp-> CaMKII_s1CaM3Ca_s2pCaM3Ca_s3pCaM3Ca_s4pp + PP2A																kf_pp2,kb_pp2,kcat_pp2
CaMKII_s1pCaM3Ca_s2pCaM3Ca_s3pCaM3Ca_s4pp + PP2A <-> CaMKII_s1pCaM3Ca_s2pCaM3CaPP2A_s3pCaM3Ca_s4pp-> CaMKII_s1pCaM3Ca_s2CaM3Ca_s3pCaM3Ca_s4pp + PP2A																kf_pp2,kb_pp2,kcat_pp2
CaMKII_s1pCaM3Ca_s2pCaM3Ca_s3pCaM3Ca_s4pp + PP2A <-> CaMKII_s1pCaM3Ca_s2pCaM3Ca_s3pCaM3CaPP2A_s4pp-> CaMKII_s1pCaM3Ca_s2pCaM3Ca_s3CaM3Ca_s4pp + PP2A																kf_pp2,kb_pp2,kcat_pp2
CaMKII_s1pCaM3Ca_s2pCaM3Ca_s3pCaM3Ca_s4pp + PP2A <-> CaMKII_s1pCaM3Ca_s2pCaM3Ca_s3pCaM3Ca_s4ppPP2A-> CaMKII_s1pCaM3Ca_s2pCaM3Ca_s3pCaM3Ca_s4p + PP2A																kf_pp2,kb_pp2,kcat_pp2
CaMKII_s1pCaM3Ca_s2pCaM3Ca_s3p_s4pp + PP2A <-> CaMKII_s1pCaM3CaPP2A_s2pCaM3Ca_s3p_s4pp-> CaMKII_s1CaM3Ca_s2pCaM3Ca_s3p_s4pp + PP2A																kf_pp2,kb_pp2,kcat_pp2
CaMKII_s1pCaM3Ca_s2pCaM3Ca_s3p_s4pp + PP2A <-> CaMKII_s1pCaM3Ca_s2pCaM3CaPP2A_s3p_s4pp-> CaMKII_s1pCaM3Ca_s2CaM3Ca_s3p_s4pp + PP2A																kf_pp2,kb_pp2,kcat_pp2
CaMKII_s1pCaM3Ca_s2pCaM3Ca_s3p_s4pp + PP2A <-> CaMKII_s1pCaM3Ca_s2pCaM3Ca_s3pPP2A_s4pp-> CaMKII_s1pCaM3Ca_s2pCaM3Ca_s3_s4pp + PP2A																kf_pp2,kb_pp2,kcat_pp2
CaMKII_s1pCaM3Ca_s2pCaM3Ca_s3p_s4pp + PP2A <-> CaMKII_s1pCaM3Ca_s2pCaM3Ca_s3p_s4ppPP2A-> CaMKII_s1pCaM3Ca_s2pCaM3Ca_s3p_s4p + PP2A																kf_pp2,kb_pp2,kcat_pp2
CaMKII_s1pCaM3Ca_s2pCaM3Ca_s3pp_s4pp + PP2A <-> CaMKII_s1pCaM3CaPP2A_s2pCaM3Ca_s3pp_s4pp-> CaMKII_s1CaM3Ca_s2pCaM3Ca_s3pp_s4pp + PP2A																kf_pp2,kb_pp2,kcat_pp2
CaMKII_s1pCaM3Ca_s2pCaM3Ca_s3pp_s4pp + PP2A <-> CaMKII_s1pCaM3Ca_s2pCaM3CaPP2A_s3pp_s4pp-> CaMKII_s1pCaM3Ca_s2CaM3Ca_s3pp_s4pp + PP2A																kf_pp2,kb_pp2,kcat_pp2
CaMKII_s1pCaM3Ca_s2pCaM3Ca_s3pp_s4pp + PP2A <-> CaMKII_s1pCaM3Ca_s2pCaM3Ca_s3ppPP2A_s4pp-> CaMKII_s1pCaM3Ca_s2pCaM3Ca_s3p_s4pp + PP2A																kf_pp2,kb_pp2,kcat_pp2
CaMKII_s1pCaM3Ca_s2pCaM3Ca_s3pp_s4pp + PP2A <-> CaMKII_s1pCaM3Ca_s2pCaM3Ca_s3pp_s4ppPP2A-> CaMKII_s1pCaM3Ca_s2pCaM3Ca_s3pp_s4p + PP2A																kf_pp2,kb_pp2,kcat_pp2
CaMKII_s1pCaM3Ca_s2p_s3pp_s4pp + PP2A <-> CaMKII_s1pCaM3CaPP2A_s2p_s3pp_s4pp-> CaMKII_s1CaM3Ca_s2p_s3pp_s4pp + PP2A																kf_pp2,kb_pp2,kcat_pp2
CaMKII_s1pCaM3Ca_s2p_s3pp_s4pp + PP2A <-> CaMKII_s1pCaM3Ca_s2pPP2A_s3pp_s4pp-> CaMKII_s1pCaM3Ca_s2_s3pp_s4pp + PP2A																kf_pp2,kb_pp2,kcat_pp2
CaMKII_s1pCaM3Ca_s2p_s3pp_s4pp + PP2A <-> CaMKII_s1pCaM3Ca_s2p_s3ppPP2A_s4pp-> CaMKII_s1pCaM3Ca_s2p_s3p_s4pp + PP2A																kf_pp2,kb_pp2,kcat_pp2
CaMKII_s1pCaM3Ca_s2p_s3pp_s4pp + PP2A <-> CaMKII_s1pCaM3Ca_s2p_s3pp_s4ppPP2A-> CaMKII_s1pCaM3Ca_s2p_s3pp_s4p + PP2A																kf_pp2,kb_pp2,kcat_pp2
CaMKII_s1pCaM3Ca_s2pp_s3pp_s4pp + PP2A <-> CaMKII_s1pCaM3CaPP2A_s2pp_s3pp_s4pp-> CaMKII_s1CaM3Ca_s2pp_s3pp_s4pp + PP2A																kf_pp2,kb_pp2,kcat_pp2
CaMKII_s1pCaM3Ca_s2pp_s3pp_s4pp + PP2A <-> CaMKII_s1pCaM3Ca_s2ppPP2A_s3pp_s4pp-> CaMKII_s1pCaM3Ca_s2p_s3pp_s4pp + PP2A																kf_pp2,kb_pp2,kcat_pp2
CaMKII_s1pCaM3Ca_s2pp_s3pp_s4pp + PP2A <-> CaMKII_s1pCaM3Ca_s2pp_s3ppPP2A_s4pp-> CaMKII_s1pCaM3Ca_s2pp_s3p_s4pp + PP2A																kf_pp2,kb_pp2,kcat_pp2
CaMKII_s1pCaM3Ca_s2pp_s3pp_s4pp + PP2A <-> CaMKII_s1pCaM3Ca_s2pp_s3pp_s4ppPP2A-> CaMKII_s1pCaM3Ca_s2pp_s3pp_s4p + PP2A																kf_pp2,kb_pp2,kcat_pp2
CaMKII_s1p_s2p_s3pp_s4pp + PP2A <-> CaMKII_s1pPP2A_s2p_s3pp_s4pp-> CaMKII_s1_s2p_s3pp_s4pp + PP2A																kf_pp2,kb_pp2,kcat_pp2
CaMKII_s1p_s2p_s3pp_s4pp + PP2A <-> CaMKII_s1p_s2pPP2A_s3pp_s4pp-> CaMKII_s1p_s2_s3pp_s4pp + PP2A																kf_pp2,kb_pp2,kcat_pp2
CaMKII_s1p_s2p_s3pp_s4pp + PP2A <-> CaMKII_s1p_s2p_s3ppPP2A_s4pp-> CaMKII_s1p_s2p_s3p_s4pp + PP2A																kf_pp2,kb_pp2,kcat_pp2
CaMKII_s1p_s2p_s3pp_s4pp + PP2A <-> CaMKII_s1p_s2p_s3pp_s4ppPP2A-> CaMKII_s1p_s2p_s3pp_s4p + PP2A																kf_pp2,kb_pp2,kcat_pp2
CaMKII_s1p_s2pp_s3pp_s4pp + PP2A <-> CaMKII_s1pPP2A_s2pp_s3pp_s4pp-> CaMKII_s1_s2pp_s3pp_s4pp + PP2A																kf_pp2,kb_pp2,kcat_pp2
CaMKII_s1p_s2pp_s3pp_s4pp + PP2A <-> CaMKII_s1p_s2ppPP2A_s3pp_s4pp-> CaMKII_s1p_s2p_s3pp_s4pp + PP2A																kf_pp2,kb_pp2,kcat_pp2
CaMKII_s1p_s2pp_s3pp_s4pp + PP2A <-> CaMKII_s1p_s2pp_s3ppPP2A_s4pp-> CaMKII_s1p_s2pp_s3p_s4pp + PP2A																kf_pp2,kb_pp2,kcat_pp2
CaMKII_s1p_s2pp_s3pp_s4pp + PP2A <-> CaMKII_s1p_s2pp_s3pp_s4ppPP2A-> CaMKII_s1p_s2pp_s3pp_s4p + PP2A																kf_pp2,kb_pp2,kcat_pp2
CaMKII_s1pp_s2pp_s3pp_s4pp + PP2A <-> CaMKII_s1ppPP2A_s2pp_s3pp_s4pp-> CaMKII_s1p_s2pp_s3pp_s4pp + PP2A																kf_pp2,kb_pp2,kcat_pp2
CaMKII_s1p_s2pp_s3pp_s4pp + PP2A <-> CaMKII_s1p_s2pp_s3pp_s4ppPP2A-> CaMKII_s1p_s2pp_s3pp_s4p + PP2A																kf_pp2,kb_pp2,kcat_pp2
CaMKII_s1pp_s2pp_s3pp_s4pp + PP2A <-> CaMKII_s1pp_s2pp_s3ppPP2A_s4pp-> CaMKII_s1pp_s2pp_s3p_s4pp + PP2A																kf_pp2,kb_pp2,kcat_pp2
CaMKII_s1pp_s2pp_s3pp_s4pp + PP2A <-> CaMKII_s1pp_s2pp_s3pp_s4ppPP2A-> CaMKII_s1pp_s2pp_s3pp_s4p + PP2A																kf_pp2,kb_pp2,kcat_pp2
CaMKII_s1p_s2pCaM3Ca_s3pp_s4pp + PP2A <-> CaMKII_s1pPP2A_s2pCaM3Ca_s3pp_s4pp-> CaMKII_s1_s2pCaM3Ca_s3pp_s4pp + PP2A																kf_pp2,kb_pp2,kcat_pp2
CaMKII_s1p_s2pCaM3Ca_s3pp_s4pp + PP2A <-> CaMKII_s1p_s2pCaM3CaPP2A_s3pp_s4pp-> CaMKII_s1p_s2CaM3Ca_s3pp_s4pp + PP2A																kf_pp2,kb_pp2,kcat_pp2
CaMKII_s1p_s2pCaM3Ca_s3pp_s4pp + PP2A <-> CaMKII_s1p_s2pCaM3Ca_s3ppPP2A_s4pp-> CaMKII_s1p_s2pCaM3Ca_s3p_s4pp + PP2A																kf_pp2,kb_pp2,kcat_pp2
CaMKII_s1p_s2pCaM3Ca_s3pp_s4pp + PP2A <-> CaMKII_s1p_s2pCaM3Ca_s3pp_s4ppPP2A-> CaMKII_s1p_s2pCaM3Ca_s3pp_s4p + PP2A																kf_pp2,kb_pp2,kcat_pp2
CaMKII_s1pp_s2pCaM3Ca_s3pp_s4pp + PP2A <-> CaMKII_s1ppPP2A_s2pCaM3Ca_s3pp_s4pp-> CaMKII_s1p_s2pCaM3Ca_s3pp_s4pp + PP2A																kf_pp2,kb_pp2,kcat_pp2
CaMKII_s1pp_s2pCaM3Ca_s3pp_s4pp + PP2A <-> CaMKII_s1pp_s2pCaM3CaPP2A_s3pp_s4pp-> CaMKII_s1pp_s2CaM3Ca_s3pp_s4pp + PP2A																kf_pp2,kb_pp2,kcat_pp2
CaMKII_s1pp_s2pCaM3Ca_s3pp_s4pp + PP2A <-> CaMKII_s1pp_s2pCaM3Ca_s3ppPP2A_s4pp-> CaMKII_s1pp_s2pCaM3Ca_s3p_s4pp + PP2A																kf_pp2,kb_pp2,kcat_pp2
CaMKII_s1pp_s2pCaM3Ca_s3pp_s4pp + PP2A <-> CaMKII_s1pp_s2pCaM3Ca_s3pp_s4ppPP2A-> CaMKII_s1pp_s2pCaM3Ca_s3pp_s4p + PP2A																kf_pp2,kb_pp2,kcat_pp2
CaMKII_s1pCaM3Ca_s2p_s3p_s4pp + PP2A <-> CaMKII_s1pCaM3CaPP2A_s2p_s3p_s4pp-> CaMKII_s1CaM3Ca_s2p_s3p_s4pp + PP2A																kf_pp2,kb_pp2,kcat_pp2
CaMKII_s1pCaM3Ca_s2p_s3p_s4pp + PP2A <-> CaMKII_s1pCaM3Ca_s2pPP2A_s3p_s4pp-> CaMKII_s1pCaM3Ca_s2_s3p_s4pp + PP2A																kf_pp2,kb_pp2,kcat_pp2
CaMKII_s1pCaM3Ca_s2p_s3p_s4pp + PP2A <-> CaMKII_s1pCaM3Ca_s2p_s3pPP2A_s4pp-> CaMKII_s1pCaM3Ca_s2p_s3_s4pp + PP2A																kf_pp2,kb_pp2,kcat_pp2
CaMKII_s1pCaM3Ca_s2p_s3p_s4pp + PP2A <-> CaMKII_s1pCaM3Ca_s2p_s3p_s4ppPP2A-> CaMKII_s1pCaM3Ca_s2p_s3p_s4p + PP2A																kf_pp2,kb_pp2,kcat_pp2
CaMKII_s1pCaM3Ca_s2pp_s3p_s4pp + PP2A <-> CaMKII_s1pCaM3CaPP2A_s2pp_s3p_s4pp-> CaMKII_s1CaM3Ca_s2pp_s3p_s4pp + PP2A																kf_pp2,kb_pp2,kcat_pp2
CaMKII_s1pCaM3Ca_s2pp_s3p_s4pp + PP2A <-> CaMKII_s1pCaM3Ca_s2ppPP2A_s3p_s4pp-> CaMKII_s1pCaM3Ca_s2p_s3p_s4pp + PP2A																kf_pp2,kb_pp2,kcat_pp2
CaMKII_s1pCaM3Ca_s2pp_s3p_s4pp + PP2A <-> CaMKII_s1pCaM3Ca_s2pp_s3pPP2A_s4pp-> CaMKII_s1pCaM3Ca_s2pp_s3_s4pp + PP2A																kf_pp2,kb_pp2,kcat_pp2
CaMKII_s1pCaM3Ca_s2pp_s3p_s4pp + PP2A <-> CaMKII_s1pCaM3Ca_s2pp_s3p_s4ppPP2A-> CaMKII_s1pCaM3Ca_s2pp_s3p_s4p + PP2A																kf_pp2,kb_pp2,kcat_pp2
CaMKII_s1p_s2pp_s3p_s4pp + PP2A <-> CaMKII_s1pPP2A_s2pp_s3p_s4pp-> CaMKII_s1_s2pp_s3p_s4pp + PP2A																kf_pp2,kb_pp2,kcat_pp2
CaMKII_s1p_s2pp_s3p_s4pp + PP2A <-> CaMKII_s1p_s2ppPP2A_s3p_s4pp-> CaMKII_s1p_s2p_s3p_s4pp + PP2A																kf_pp2,kb_pp2,kcat_pp2
CaMKII_s1p_s2pp_s3p_s4pp + PP2A <-> CaMKII_s1p_s2pp_s3pPP2A_s4pp-> CaMKII_s1p_s2pp_s3_s4pp + PP2A																kf_pp2,kb_pp2,kcat_pp2
CaMKII_s1p_s2pp_s3p_s4pp + PP2A <-> CaMKII_s1p_s2pp_s3p_s4ppPP2A-> CaMKII_s1p_s2pp_s3p_s4p + PP2A																kf_pp2,kb_pp2,kcat_pp2
CaMKII_s1pp_s2pp_s3p_s4pp + PP2A <-> CaMKII_s1ppPP2A_s2pp_s3p_s4pp-> CaMKII_s1p_s2pp_s3p_s4pp + PP2A																kf_pp2,kb_pp2,kcat_pp2
CaMKII_s1pp_s2pp_s3p_s4pp + PP2A <-> CaMKII_s1pp_s2ppPP2A_s3p_s4pp-> CaMKII_s1pp_s2p_s3p_s4pp + PP2A																kf_pp2,kb_pp2,kcat_pp2
CaMKII_s1pp_s2pp_s3p_s4pp + PP2A <-> CaMKII_s1pp_s2pp_s3pPP2A_s4pp-> CaMKII_s1pp_s2pp_s3_s4pp + PP2A																kf_pp2,kb_pp2,kcat_pp2
CaMKII_s1pp_s2pp_s3p_s4pp + PP2A <-> CaMKII_s1pp_s2pp_s3p_s4ppPP2A-> CaMKII_s1pp_s2pp_s3p_s4p + PP2A																kf_pp2,kb_pp2,kcat_pp2
CaMKII_s1p_s2p_s3p_s4pp + PP2A <-> CaMKII_s1pPP2A_s2p_s3p_s4pp-> CaMKII_s1_s2p_s3p_s4pp + PP2A																kf_pp2,kb_pp2,kcat_pp2
CaMKII_s1p_s2p_s3p_s4pp + PP2A <-> CaMKII_s1p_s2pPP2A_s3p_s4pp-> CaMKII_s1p_s2_s3p_s4pp + PP2A																kf_pp2,kb_pp2,kcat_pp2
CaMKII_s1p_s2p_s3p_s4pp + PP2A <-> CaMKII_s1p_s2p_s3pPP2A_s4pp-> CaMKII_s1p_s2p_s3_s4pp + PP2A																kf_pp2,kb_pp2,kcat_pp2
CaMKII_s1p_s2p_s3p_s4pp + PP2A <-> CaMKII_s1p_s2p_s3p_s4ppPP2A-> CaMKII_s1p_s2p_s3p_s4p + PP2A																kf_pp2,kb_pp2,kcat_pp2
CaMKII_s1pp_s2p_s3p_s4pp + PP2A <-> CaMKII_s1ppPP2A_s2p_s3p_s4pp-> CaMKII_s1p_s2p_s3p_s4pp + PP2A																kf_pp2,kb_pp2,kcat_pp2
CaMKII_s1pp_s2p_s3p_s4pp + PP2A <-> CaMKII_s1pp_s2pPP2A_s3p_s4pp-> CaMKII_s1pp_s2_s3p_s4pp + PP2A																kf_pp2,kb_pp2,kcat_pp2
CaMKII_s1pp_s2p_s3p_s4pp + PP2A <-> CaMKII_s1pp_s2p_s3pPP2A_s4pp-> CaMKII_s1pp_s2p_s3_s4pp + PP2A																kf_pp2,kb_pp2,kcat_pp2
CaMKII_s1pp_s2p_s3p_s4pp + PP2A <-> CaMKII_s1pp_s2p_s3p_s4ppPP2A-> CaMKII_s1pp_s2p_s3p_s4p + PP2A																kf_pp2,kb_pp2,kcat_pp2
CaMKII_s1p_s2pCaM3Ca_s3p_s4pp + PP2A <-> CaMKII_s1pPP2A_s2pCaM3Ca_s3p_s4pp-> CaMKII_s1_s2pCaM3Ca_s3p_s4pp + PP2A																kf_pp2,kb_pp2,kcat_pp2
CaMKII_s1p_s2pCaM3Ca_s3p_s4pp + PP2A <-> CaMKII_s1p_s2pCaM3CaPP2A_s3p_s4pp-> CaMKII_s1p_s2CaM3Ca_s3p_s4pp + PP2A																kf_pp2,kb_pp2,kcat_pp2
CaMKII_s1p_s2pCaM3Ca_s3p_s4pp + PP2A <-> CaMKII_s1p_s2pCaM3Ca_s3pPP2A_s4pp-> CaMKII_s1p_s2pCaM3Ca_s3_s4pp + PP2A																kf_pp2,kb_pp2,kcat_pp2
CaMKII_s1p_s2pCaM3Ca_s3p_s4pp + PP2A <-> CaMKII_s1p_s2pCaM3Ca_s3p_s4ppPP2A-> CaMKII_s1p_s2pCaM3Ca_s3p_s4p + PP2A																kf_pp2,kb_pp2,kcat_pp2
CaMKII_s1pp_s2pCaM3Ca_s3p_s4pp + PP2A <-> CaMKII_s1ppPP2A_s2pCaM3Ca_s3p_s4pp-> CaMKII_s1p_s2pCaM3Ca_s3p_s4pp + PP2A																kf_pp2,kb_pp2,kcat_pp2
CaMKII_s1pp_s2pCaM3Ca_s3p_s4pp + PP2A <-> CaMKII_s1pp_s2pCaM3CaPP2A_s3p_s4pp-> CaMKII_s1pp_s2CaM3Ca_s3p_s4pp + PP2A																kf_pp2,kb_pp2,kcat_pp2
CaMKII_s1pp_s2pCaM3Ca_s3p_s4pp + PP2A <-> CaMKII_s1pp_s2pCaM3Ca_s3pPP2A_s4pp-> CaMKII_s1pp_s2pCaM3Ca_s3_s4pp + PP2A																kf_pp2,kb_pp2,kcat_pp2
CaMKII_s1pp_s2pCaM3Ca_s3p_s4pp + PP2A <-> CaMKII_s1pp_s2pCaM3Ca_s3p_s4ppPP2A-> CaMKII_s1pp_s2pCaM3Ca_s3p_s4p + PP2A																kf_pp2,kb_pp2,kcat_pp2
CaMKII_s1pCaM3Ca_s2p_s3pCaM3Ca_s4pp + PP2A <-> CaMKII_s1pCaM3CaPP2A_s2p_s3pCaM3Ca_s4pp-> CaMKII_s1CaM3Ca_s2p_s3pCaM3Ca_s4pp + PP2A																kf_pp2,kb_pp2,kcat_pp2
CaMKII_s1pCaM3Ca_s2p_s3pCaM3Ca_s4pp + PP2A <-> CaMKII_s1pCaM3Ca_s2pPP2A_s3pCaM3Ca_s4pp-> CaMKII_s1pCaM3Ca_s2_s3pCaM3Ca_s4pp + PP2A																kf_pp2,kb_pp2,kcat_pp2
CaMKII_s1pCaM3Ca_s2p_s3pCaM3Ca_s4pp + PP2A <-> CaMKII_s1pCaM3Ca_s2p_s3pCaM3CaPP2A_s4pp-> CaMKII_s1pCaM3Ca_s2p_s3CaM3Ca_s4pp + PP2A																kf_pp2,kb_pp2,kcat_pp2
CaMKII_s1pCaM3Ca_s2p_s3pCaM3Ca_s4pp + PP2A <-> CaMKII_s1pCaM3Ca_s2p_s3pCaM3Ca_s4ppPP2A-> CaMKII_s1pCaM3Ca_s2p_s3pCaM3Ca_s4p + PP2A																kf_pp2,kb_pp2,kcat_pp2
CaMKII_s1pCaM3Ca_s2pp_s3pCaM3Ca_s4pp + PP2A <-> CaMKII_s1pCaM3CaPP2A_s2pp_s3pCaM3Ca_s4pp-> CaMKII_s1CaM3Ca_s2pp_s3pCaM3Ca_s4pp + PP2A																kf_pp2,kb_pp2,kcat_pp2
CaMKII_s1pCaM3Ca_s2pp_s3pCaM3Ca_s4pp + PP2A <-> CaMKII_s1pCaM3Ca_s2ppPP2A_s3pCaM3Ca_s4pp-> CaMKII_s1pCaM3Ca_s2p_s3pCaM3Ca_s4pp + PP2A																kf_pp2,kb_pp2,kcat_pp2
CaMKII_s1pCaM3Ca_s2pp_s3pCaM3Ca_s4pp + PP2A <-> CaMKII_s1pCaM3Ca_s2pp_s3pCaM3CaPP2A_s4pp-> CaMKII_s1pCaM3Ca_s2pp_s3CaM3Ca_s4pp + PP2A																kf_pp2,kb_pp2,kcat_pp2
CaMKII_s1pCaM3Ca_s2pp_s3pCaM3Ca_s4pp + PP2A <-> CaMKII_s1pCaM3Ca_s2pp_s3pCaM3Ca_s4ppPP2A-> CaMKII_s1pCaM3Ca_s2pp_s3pCaM3Ca_s4p + PP2A																kf_pp2,kb_pp2,kcat_pp2
CaMKII_s1p_s2pp_s3pCaM3Ca_s4pp + PP2A <-> CaMKII_s1pPP2A_s2pp_s3pCaM3Ca_s4pp-> CaMKII_s1_s2pp_s3pCaM3Ca_s4pp + PP2A																kf_pp2,kb_pp2,kcat_pp2
CaMKII_s1p_s2pp_s3pCaM3Ca_s4pp + PP2A <-> CaMKII_s1p_s2ppPP2A_s3pCaM3Ca_s4pp-> CaMKII_s1p_s2p_s3pCaM3Ca_s4pp + PP2A																kf_pp2,kb_pp2,kcat_pp2
CaMKII_s1p_s2pp_s3pCaM3Ca_s4pp + PP2A <-> CaMKII_s1p_s2pp_s3pCaM3CaPP2A_s4pp-> CaMKII_s1p_s2pp_s3CaM3Ca_s4pp + PP2A																kf_pp2,kb_pp2,kcat_pp2
CaMKII_s1p_s2pp_s3pCaM3Ca_s4pp + PP2A <-> CaMKII_s1p_s2pp_s3pCaM3Ca_s4ppPP2A-> CaMKII_s1p_s2pp_s3pCaM3Ca_s4p + PP2A																kf_pp2,kb_pp2,kcat_pp2
CaMKII_s1p_s2p_s3pCaM3Ca_s4pp + PP2A <-> CaMKII_s1pPP2A_s2p_s3pCaM3Ca_s4pp-> CaMKII_s1_s2p_s3pCaM3Ca_s4pp + PP2A																kf_pp2,kb_pp2,kcat_pp2
CaMKII_s1p_s2p_s3pCaM3Ca_s4pp + PP2A <-> CaMKII_s1p_s2pPP2A_s3pCaM3Ca_s4pp-> CaMKII_s1p_s2_s3pCaM3Ca_s4pp + PP2A																kf_pp2,kb_pp2,kcat_pp2
CaMKII_s1p_s2p_s3pCaM3Ca_s4pp + PP2A <-> CaMKII_s1p_s2p_s3pCaM3CaPP2A_s4pp-> CaMKII_s1p_s2p_s3CaM3Ca_s4pp + PP2A																kf_pp2,kb_pp2,kcat_pp2
CaMKII_s1p_s2p_s3pCaM3Ca_s4pp + PP2A <-> CaMKII_s1p_s2p_s3pCaM3Ca_s4ppPP2A-> CaMKII_s1p_s2p_s3pCaM3Ca_s4p + PP2A																kf_pp2,kb_pp2,kcat_pp2
CaMKII_s1pp_s2p_s3pCaM3Ca_s4pp + PP2A <-> CaMKII_s1ppPP2A_s2p_s3pCaM3Ca_s4pp-> CaMKII_s1p_s2p_s3pCaM3Ca_s4pp + PP2A																kf_pp2,kb_pp2,kcat_pp2
CaMKII_s1pp_s2p_s3pCaM3Ca_s4pp + PP2A <-> CaMKII_s1pp_s2pPP2A_s3pCaM3Ca_s4pp-> CaMKII_s1pp_s2_s3pCaM3Ca_s4pp + PP2A																kf_pp2,kb_pp2,kcat_pp2
CaMKII_s1pp_s2p_s3pCaM3Ca_s4pp + PP2A <-> CaMKII_s1pp_s2pPP2A_s3pCaM3Ca_s4pp-> CaMKII_s1pp_s2_s3pCaM3Ca_s4pp + PP2A																kf_pp2,kb_pp2,kcat_pp2
CaMKII_s1pp_s2p_s3pCaM3Ca_s4pp + PP2A <-> CaMKII_s1pp_s2p_s3pCaM3Ca_s4ppPP2A-> CaMKII_s1pp_s2p_s3pCaM3Ca_s4p + PP2A																kf_pp2,kb_pp2,kcat_pp2
CaMKII_s1pp_s2pp_s3pCaM3Ca_s4pp + PP2A <-> CaMKII_s1ppPP2A_s2pp_s3pCaM3Ca_s4pp-> CaMKII_s1p_s2pp_s3pCaM3Ca_s4pp + PP2A																kf_pp2,kb_pp2,kcat_pp2
CaMKII_s1pp_s2pp_s3pCaM3Ca_s4pp + PP2A <-> CaMKII_s1pp_s2ppPP2A_s3pCaM3Ca_s4pp-> CaMKII_s1pp_s2p_s3pCaM3Ca_s4pp + PP2A																kf_pp2,kb_pp2,kcat_pp2
CaMKII_s1pp_s2pp_s3pCaM3Ca_s4pp + PP2A <-> CaMKII_s1pp_s2pp_s3pCaM3CaPP2A_s4pp-> CaMKII_s1pp_s2pp_s3CaM3Ca_s4pp + PP2A																kf_pp2,kb_pp2,kcat_pp2
CaMKII_s1pp_s2pp_s3pCaM3Ca_s4pp + PP2A <-> CaMKII_s1pp_s2pp_s3pCaM3Ca_s4ppPP2A-> CaMKII_s1pp_s2pp_s3pCaM3Ca_s4p + PP2A																kf_pp2,kb_pp2,kcat_pp2
CaMKII_s1p_s2pCaM3Ca_s3pCaM3Ca_s4pp + PP2A <-> CaMKII_s1pPP2A_s2pCaM3Ca_s3pCaM3Ca_s4pp-> CaMKII_s1_s2pCaM3Ca_s3pCaM3Ca_s4pp + PP2A																kf_pp2,kb_pp2,kcat_pp2
CaMKII_s1p_s2pCaM3Ca_s3pCaM3Ca_s4pp + PP2A <-> CaMKII_s1p_s2pCaM3CaPP2A_s3pCaM3Ca_s4pp-> CaMKII_s1p_s2CaM3Ca_s3pCaM3Ca_s4pp + PP2A																kf_pp2,kb_pp2,kcat_pp2
CaMKII_s1p_s2pCaM3Ca_s3pCaM3Ca_s4pp + PP2A <-> CaMKII_s1p_s2pCaM3Ca_s3pCaM3CaPP2A_s4pp-> CaMKII_s1p_s2pCaM3Ca_s3CaM3Ca_s4pp + PP2A																kf_pp2,kb_pp2,kcat_pp2
CaMKII_s1p_s2pCaM3Ca_s3pCaM3Ca_s4pp + PP2A <-> CaMKII_s1p_s2pCaM3Ca_s3pCaM3Ca_s4ppPP2A-> CaMKII_s1p_s2pCaM3Ca_s3pCaM3Ca_s4p + PP2A																kf_pp2,kb_pp2,kcat_pp2
CaMKII_s1pp_s2pCaM3Ca_s3pCaM3Ca_s4pp + PP2A <-> CaMKII_s1ppPP2A_s2pCaM3Ca_s3pCaM3Ca_s4pp-> CaMKII_s1p_s2pCaM3Ca_s3pCaM3Ca_s4pp + PP2A																kf_pp2,kb_pp2,kcat_pp2
CaMKII_s1pp_s2pCaM3Ca_s3pCaM3Ca_s4pp + PP2A <-> CaMKII_s1pp_s2pCaM3CaPP2A_s3pCaM3Ca_s4pp-> CaMKII_s1pp_s2CaM3Ca_s3pCaM3Ca_s4pp + PP2A																kf_pp2,kb_pp2,kcat_pp2
CaMKII_s1pp_s2pCaM3Ca_s3pCaM3Ca_s4pp + PP2A <-> CaMKII_s1pp_s2pCaM3Ca_s3pCaM3CaPP2A_s4pp-> CaMKII_s1pp_s2pCaM3Ca_s3CaM3Ca_s4pp + PP2A																kf_pp2,kb_pp2,kcat_pp2
CaMKII_s1pp_s2pCaM3Ca_s3pCaM3Ca_s4pp + PP2A <-> CaMKII_s1pp_s2pCaM3Ca_s3pCaM3Ca_s4ppPP2A-> CaMKII_s1pp_s2pCaM3Ca_s3pCaM3Ca_s4p + PP2A																kf_pp2,kb_pp2,kcat_pp2
CaMKII_s1pCaM3Ca_s2pCaM3Ca_s3p_s4p + PP2A <-> CaMKII_s1pCaM3CaPP2A_s2pCaM3Ca_s3p_s4p-> CaMKII_s1CaM3Ca_s2pCaM3Ca_s3p_s4p + PP2A																kf_pp2,kb_pp2,kcat_pp2
CaMKII_s1pCaM3Ca_s2pCaM3Ca_s3p_s4p + PP2A <-> CaMKII_s1pCaM3Ca_s2pCaM3CaPP2A_s3p_s4p-> CaMKII_s1pCaM3Ca_s2CaM3Ca_s3p_s4p + PP2A																kf_pp2,kb_pp2,kcat_pp2
CaMKII_s1pCaM3Ca_s2pCaM3Ca_s3p_s4p + PP2A <-> CaMKII_s1pCaM3Ca_s2pCaM3Ca_s3pPP2A_s4p-> CaMKII_s1pCaM3Ca_s2pCaM3Ca_s3_s4p + PP2A																kf_pp2,kb_pp2,kcat_pp2
CaMKII_s1pCaM3Ca_s2pCaM3Ca_s3p_s4p + PP2A <-> CaMKII_s1pCaM3Ca_s2pCaM3Ca_s3p_s4pPP2A-> CaMKII_s1pCaM3Ca_s2pCaM3Ca_s3p_s4 + PP2A																kf_pp2,kb_pp2,kcat_pp2
CaMKII_s1pCaM3Ca_s2pCaM3Ca_s3pp_s4p + PP2A <-> CaMKII_s1pCaM3CaPP2A_s2pCaM3Ca_s3pp_s4p-> CaMKII_s1CaM3Ca_s2pCaM3Ca_s3pp_s4p + PP2A																kf_pp2,kb_pp2,kcat_pp2
CaMKII_s1pCaM3Ca_s2pCaM3Ca_s3pp_s4p + PP2A <-> CaMKII_s1pCaM3Ca_s2pCaM3CaPP2A_s3pp_s4p-> CaMKII_s1pCaM3Ca_s2CaM3Ca_s3pp_s4p + PP2A																kf_pp2,kb_pp2,kcat_pp2
CaMKII_s1pCaM3Ca_s2pCaM3Ca_s3pp_s4p + PP2A <-> CaMKII_s1pCaM3Ca_s2pCaM3Ca_s3ppPP2A_s4p-> CaMKII_s1pCaM3Ca_s2pCaM3Ca_s3p_s4p + PP2A																kf_pp2,kb_pp2,kcat_pp2
CaMKII_s1pCaM3Ca_s2pCaM3Ca_s3pp_s4p + PP2A <-> CaMKII_s1pCaM3Ca_s2pCaM3Ca_s3pp_s4pPP2A-> CaMKII_s1pCaM3Ca_s2pCaM3Ca_s3pp_s4 + PP2A																kf_pp2,kb_pp2,kcat_pp2
CaMKII_s1pCaM3Ca_s2p_s3pp_s4p + PP2A <-> CaMKII_s1pCaM3CaPP2A_s2p_s3pp_s4p-> CaMKII_s1CaM3Ca_s2p_s3pp_s4p + PP2A																kf_pp2,kb_pp2,kcat_pp2
CaMKII_s1pCaM3Ca_s2p_s3pp_s4p + PP2A <-> CaMKII_s1pCaM3Ca_s2pPP2A_s3pp_s4p-> CaMKII_s1pCaM3Ca_s2_s3pp_s4p + PP2A																kf_pp2,kb_pp2,kcat_pp2
CaMKII_s1pCaM3Ca_s2p_s3pp_s4p + PP2A <-> CaMKII_s1pCaM3Ca_s2p_s3ppPP2A_s4p-> CaMKII_s1pCaM3Ca_s2p_s3p_s4p + PP2A																kf_pp2,kb_pp2,kcat_pp2
CaMKII_s1pCaM3Ca_s2p_s3pp_s4p + PP2A <-> CaMKII_s1pCaM3Ca_s2p_s3pp_s4pPP2A-> CaMKII_s1pCaM3Ca_s2p_s3pp_s4 + PP2A																kf_pp2,kb_pp2,kcat_pp2
CaMKII_s1p_s2pCaM3Ca_s3pp_s4p + PP2A <-> CaMKII_s1pPP2A_s2pCaM3Ca_s3pp_s4p-> CaMKII_s1_s2pCaM3Ca_s3pp_s4p + PP2A																kf_pp2,kb_pp2,kcat_pp2
CaMKII_s1p_s2pCaM3Ca_s3pp_s4p + PP2A <-> CaMKII_s1p_s2pCaM3CaPP2A_s3pp_s4p-> CaMKII_s1p_s2CaM3Ca_s3pp_s4p + PP2A																kf_pp2,kb_pp2,kcat_pp2
CaMKII_s1p_s2pCaM3Ca_s3pp_s4p + PP2A <-> CaMKII_s1p_s2pCaM3Ca_s3ppPP2A_s4p-> CaMKII_s1p_s2pCaM3Ca_s3p_s4p + PP2A																kf_pp2,kb_pp2,kcat_pp2
CaMKII_s1p_s2pCaM3Ca_s3pp_s4p + PP2A <-> CaMKII_s1p_s2pCaM3Ca_s3pp_s4pPP2A-> CaMKII_s1p_s2pCaM3Ca_s3pp_s4 + PP2A																kf_pp2,kb_pp2,kcat_pp2
CaMKII_s1p_s2p_s3pp_s4p + PP2A <-> CaMKII_s1pPP2A_s2p_s3pp_s4p-> CaMKII_s1_s2p_s3pp_s4p + PP2A																kf_pp2,kb_pp2,kcat_pp2
CaMKII_s1p_s2p_s3pp_s4p + PP2A <-> CaMKII_s1p_s2pPP2A_s3pp_s4p-> CaMKII_s1p_s2_s3pp_s4p + PP2A																kf_pp2,kb_pp2,kcat_pp2
CaMKII_s1p_s2p_s3pp_s4p + PP2A <-> CaMKII_s1p_s2p_s3ppPP2A_s4p-> CaMKII_s1p_s2p_s3p_s4p + PP2A																kf_pp2,kb_pp2,kcat_pp2
CaMKII_s1p_s2p_s3pp_s4p + PP2A <-> CaMKII_s1p_s2p_s3pp_s4pPP2A-> CaMKII_s1p_s2p_s3pp_s4 + PP2A																kf_pp2,kb_pp2,kcat_pp2
CaMKII_s1pp_s2pCaM3Ca_s3pp_s4p + PP2A <-> CaMKII_s1ppPP2A_s2pCaM3Ca_s3pp_s4p-> CaMKII_s1p_s2pCaM3Ca_s3pp_s4p + PP2A																kf_pp2,kb_pp2,kcat_pp2
CaMKII_s1pp_s2pCaM3Ca_s3pp_s4p + PP2A <-> CaMKII_s1pp_s2pCaM3CaPP2A_s3pp_s4p-> CaMKII_s1pp_s2CaM3Ca_s3pp_s4p + PP2A																kf_pp2,kb_pp2,kcat_pp2
CaMKII_s1pp_s2pCaM3Ca_s3pp_s4p + PP2A <-> CaMKII_s1pp_s2pCaM3Ca_s3ppPP2A_s4p-> CaMKII_s1pp_s2pCaM3Ca_s3p_s4p + PP2A																kf_pp2,kb_pp2,kcat_pp2
CaMKII_s1pp_s2pCaM3Ca_s3pp_s4p + PP2A <-> CaMKII_s1pp_s2pCaM3Ca_s3pp_s4pPP2A-> CaMKII_s1pp_s2pCaM3Ca_s3pp_s4 + PP2A																kf_pp2,kb_pp2,kcat_pp2
CaMKII_s1p_s2pp_s3pp_s4p + PP2A <-> CaMKII_s1pPP2A_s2pp_s3pp_s4p-> CaMKII_s1_s2pp_s3pp_s4p + PP2A																kf_pp2,kb_pp2,kcat_pp2
CaMKII_s1p_s2pp_s3pp_s4p + PP2A <-> CaMKII_s1p_s2ppPP2A_s3pp_s4p-> CaMKII_s1p_s2p_s3pp_s4p + PP2A																kf_pp2,kb_pp2,kcat_pp2
CaMKII_s1p_s2pp_s3pp_s4p + PP2A <-> CaMKII_s1p_s2pp_s3ppPP2A_s4p-> CaMKII_s1p_s2pp_s3p_s4p + PP2A																kf_pp2,kb_pp2,kcat_pp2
CaMKII_s1p_s2pp_s3pp_s4p + PP2A <-> CaMKII_s1p_s2pp_s3pp_s4pPP2A-> CaMKII_s1p_s2pp_s3pp_s4 + PP2A																kf_pp2,kb_pp2,kcat_pp2
CaMKII_s1pp_s2p_s3pp_s4p + PP2A <-> CaMKII_s1ppPP2A_s2p_s3pp_s4p-> CaMKII_s1p_s2p_s3pp_s4p + PP2A																kf_pp2,kb_pp2,kcat_pp2
CaMKII_s1pp_s2p_s3pp_s4p + PP2A <-> CaMKII_s1pp_s2pPP2A_s3pp_s4p-> CaMKII_s1pp_s2_s3pp_s4p + PP2A																kf_pp2,kb_pp2,kcat_pp2
CaMKII_s1pp_s2p_s3pp_s4p + PP2A <-> CaMKII_s1pp_s2p_s3ppPP2A_s4p-> CaMKII_s1pp_s2p_s3p_s4p + PP2A																kf_pp2,kb_pp2,kcat_pp2
CaMKII_s1pp_s2p_s3pp_s4p + PP2A <-> CaMKII_s1pp_s2p_s3pp_s4pPP2A-> CaMKII_s1pp_s2p_s3pp_s4 + PP2A																kf_pp2,kb_pp2,kcat_pp2
CaMKII_s1pp_s2pp_s3pp_s4p + PP2A <-> CaMKII_s1ppPP2A_s2pp_s3pp_s4p-> CaMKII_s1p_s2pp_s3pp_s4p + PP2A																kf_pp2,kb_pp2,kcat_pp2
CaMKII_s1pp_s2pp_s3pp_s4p + PP2A <-> CaMKII_s1pp_s2ppPP2A_s3pp_s4p-> CaMKII_s1pp_s2p_s3pp_s4p + PP2A																kf_pp2,kb_pp2,kcat_pp2
CaMKII_s1pp_s2pp_s3pp_s4p + PP2A <-> CaMKII_s1pp_s2pp_s3ppPP2A_s4p-> CaMKII_s1pp_s2pp_s3p_s4p + PP2A																kf_pp2,kb_pp2,kcat_pp2
CaMKII_s1pp_s2pp_s3pp_s4p + PP2A <-> CaMKII_s1pp_s2pp_s3pp_s4pPP2A-> CaMKII_s1pp_s2pp_s3pp_s4 + PP2A																kf_pp2,kb_pp2,kcat_pp2
CaMKII_s1pCaM3Ca_s2p_s3p_s4p + PP2A <-> CaMKII_s1pCaM3CaPP2A_s2p_s3p_s4p-> CaMKII_s1CaM3Ca_s2p_s3p_s4p + PP2A																kf_pp2,kb_pp2,kcat_pp2
CaMKII_s1pCaM3Ca_s2p_s3p_s4p + PP2A <-> CaMKII_s1pCaM3Ca_s2pPP2A_s3p_s4p-> CaMKII_s1pCaM3Ca_s2_s3p_s4p + PP2A																kf_pp2,kb_pp2,kcat_pp2
CaMKII_s1pCaM3Ca_s2p_s3p_s4p + PP2A <-> CaMKII_s1pCaM3Ca_s2p_s3pPP2A_s4p-> CaMKII_s1pCaM3Ca_s2p_s3_s4p + PP2A																kf_pp2,kb_pp2,kcat_pp2
CaMKII_s1pCaM3Ca_s2p_s3p_s4p + PP2A <-> CaMKII_s1pCaM3Ca_s2p_s3p_s4pPP2A-> CaMKII_s1pCaM3Ca_s2p_s3p_s4 + PP2A																kf_pp2,kb_pp2,kcat_pp2
CaMKII_s1pCaM3Ca_s2pp_s3p_s4p + PP2A <-> CaMKII_s1pCaM3CaPP2A_s2pp_s3p_s4p-> CaMKII_s1CaM3Ca_s2pp_s3p_s4p + PP2A																kf_pp2,kb_pp2,kcat_pp2
CaMKII_s1pCaM3Ca_s2pp_s3p_s4p + PP2A <-> CaMKII_s1pCaM3Ca_s2ppPP2A_s3p_s4p-> CaMKII_s1pCaM3Ca_s2p_s3p_s4p + PP2A																kf_pp2,kb_pp2,kcat_pp2
CaMKII_s1pCaM3Ca_s2pp_s3p_s4p + PP2A <-> CaMKII_s1pCaM3Ca_s2pp_s3pPP2A_s4p-> CaMKII_s1pCaM3Ca_s2pp_s3_s4p + PP2A																kf_pp2,kb_pp2,kcat_pp2
CaMKII_s1pCaM3Ca_s2pp_s3p_s4p + PP2A <-> CaMKII_s1pCaM3Ca_s2pp_s3p_s4pPP2A-> CaMKII_s1pCaM3Ca_s2pp_s3p_s4 + PP2A																kf_pp2,kb_pp2,kcat_pp2
CaMKII_s1pCaM3Ca_s2pp_s3pp_s4p + PP2A <-> CaMKII_s1pCaM3CaPP2A_s2pp_s3pp_s4p-> CaMKII_s1CaM3Ca_s2pp_s3pp_s4p + PP2A																kf_pp2,kb_pp2,kcat_pp2
CaMKII_s1pCaM3Ca_s2pp_s3pp_s4p + PP2A <-> CaMKII_s1pCaM3Ca_s2ppPP2A_s3pp_s4p-> CaMKII_s1pCaM3Ca_s2p_s3pp_s4p + PP2A																kf_pp2,kb_pp2,kcat_pp2
CaMKII_s1pCaM3Ca_s2pp_s3pp_s4p + PP2A <-> CaMKII_s1pCaM3Ca_s2pp_s3ppPP2A_s4p-> CaMKII_s1pCaM3Ca_s2pp_s3p_s4p + PP2A																kf_pp2,kb_pp2,kcat_pp2
CaMKII_s1pCaM3Ca_s2pp_s3pp_s4p + PP2A <-> CaMKII_s1pCaM3Ca_s2pp_s3pp_s4pPP2A-> CaMKII_s1pCaM3Ca_s2pp_s3pp_s4 + PP2A																kf_pp2,kb_pp2,kcat_pp2
CaMKII_s1p_s2pp_s3p_s4p + PP2A <-> CaMKII_s1pPP2A_s2pp_s3p_s4p-> CaMKII_s1_s2pp_s3p_s4p + PP2A																kf_pp2,kb_pp2,kcat_pp2
CaMKII_s1p_s2pp_s3p_s4p + PP2A <-> CaMKII_s1p_s2ppPP2A_s3p_s4p-> CaMKII_s1p_s2p_s3p_s4p + PP2A																kf_pp2,kb_pp2,kcat_pp2
CaMKII_s1p_s2pp_s3p_s4p + PP2A <-> CaMKII_s1p_s2pp_s3pPP2A_s4p-> CaMKII_s1p_s2pp_s3_s4p + PP2A																kf_pp2,kb_pp2,kcat_pp2
CaMKII_s1p_s2pp_s3p_s4p + PP2A <-> CaMKII_s1p_s2pp_s3p_s4pPP2A-> CaMKII_s1p_s2pp_s3p_s4 + PP2A																kf_pp2,kb_pp2,kcat_pp2
CaMKII_s1pp_s2pp_s3p_s4p + PP2A <-> CaMKII_s1ppPP2A_s2pp_s3p_s4p-> CaMKII_s1p_s2pp_s3p_s4p + PP2A																kf_pp2,kb_pp2,kcat_pp2
CaMKII_s1pp_s2pp_s3p_s4p + PP2A <-> CaMKII_s1pp_s2ppPP2A_s3p_s4p-> CaMKII_s1pp_s2p_s3p_s4p + PP2A																kf_pp2,kb_pp2,kcat_pp2
CaMKII_s1pp_s2pp_s3p_s4p + PP2A <-> CaMKII_s1pp_s2pp_s3pPP2A_s4p-> CaMKII_s1pp_s2pp_s3_s4p + PP2A																kf_pp2,kb_pp2,kcat_pp2
CaMKII_s1pp_s2pp_s3p_s4p + PP2A <-> CaMKII_s1pp_s2pp_s3p_s4pPP2A-> CaMKII_s1pp_s2pp_s3p_s4 + PP2A																kf_pp2,kb_pp2,kcat_pp2
CaMKII_s1p_s2p_s3p_s4p + PP2A <-> CaMKII_s1pPP2A_s2p_s3p_s4p-> CaMKII_s1_s2p_s3p_s4p + PP2A																kf_pp2,kb_pp2,kcat_pp2
CaMKII_s1p_s2p_s3p_s4p + PP2A <-> CaMKII_s1p_s2pPP2A_s3p_s4p-> CaMKII_s1p_s2_s3p_s4p + PP2A																kf_pp2,kb_pp2,kcat_pp2
CaMKII_s1p_s2p_s3p_s4p + PP2A <-> CaMKII_s1p_s2p_s3pPP2A_s4p-> CaMKII_s1p_s2p_s3_s4p + PP2A																kf_pp2,kb_pp2,kcat_pp2
CaMKII_s1p_s2p_s3p_s4p + PP2A <-> CaMKII_s1p_s2p_s3p_s4pPP2A-> CaMKII_s1p_s2p_s3p_s4 + PP2A																kf_pp2,kb_pp2,kcat_pp2
CaMKII_s1pp_s2p_s3p_s4p + PP2A <-> CaMKII_s1ppPP2A_s2p_s3p_s4p-> CaMKII_s1p_s2p_s3p_s4p + PP2A																kf_pp2,kb_pp2,kcat_pp2
CaMKII_s1pp_s2p_s3p_s4p + PP2A <-> CaMKII_s1pp_s2pPP2A_s3p_s4p-> CaMKII_s1pp_s2_s3p_s4p + PP2A																kf_pp2,kb_pp2,kcat_pp2
CaMKII_s1pp_s2p_s3p_s4p + PP2A <-> CaMKII_s1pp_s2p_s3pPP2A_s4p-> CaMKII_s1pp_s2p_s3_s4p + PP2A																kf_pp2,kb_pp2,kcat_pp2
CaMKII_s1pp_s2p_s3p_s4p + PP2A <-> CaMKII_s1pp_s2p_s3p_s4pPP2A-> CaMKII_s1pp_s2p_s3p_s4 + PP2A																kf_pp2,kb_pp2,kcat_pp2
CaMKII_s1p_s2pCaM3Ca_s3p_s4p + PP2A <-> CaMKII_s1pPP2A_s2pCaM3Ca_s3p_s4p-> CaMKII_s1_s2pCaM3Ca_s3p_s4p + PP2A																kf_pp2,kb_pp2,kcat_pp2
CaMKII_s1p_s2pCaM3Ca_s3p_s4p + PP2A <-> CaMKII_s1p_s2pCaM3CaPP2A_s3p_s4p-> CaMKII_s1p_s2CaM3Ca_s3p_s4p + PP2A																kf_pp2,kb_pp2,kcat_pp2
CaMKII_s1p_s2pCaM3Ca_s3p_s4p + PP2A <-> CaMKII_s1p_s2pCaM3Ca_s3pPP2A_s4p-> CaMKII_s1p_s2pCaM3Ca_s3_s4p + PP2A																kf_pp2,kb_pp2,kcat_pp2
CaMKII_s1p_s2pCaM3Ca_s3p_s4p + PP2A <-> CaMKII_s1p_s2pCaM3Ca_s3p_s4pPP2A-> CaMKII_s1p_s2pCaM3Ca_s3p_s4 + PP2A																kf_pp2,kb_pp2,kcat_pp2
CaMKII_s1pp_s2pCaM3Ca_s3p_s4p + PP2A <-> CaMKII_s1ppPP2A_s2pCaM3Ca_s3p_s4p-> CaMKII_s1p_s2pCaM3Ca_s3p_s4p + PP2A																kf_pp2,kb_pp2,kcat_pp2
CaMKII_s1pp_s2pCaM3Ca_s3p_s4p + PP2A <-> CaMKII_s1pp_s2pCaM3CaPP2A_s3p_s4p-> CaMKII_s1pp_s2CaM3Ca_s3p_s4p + PP2A																kf_pp2,kb_pp2,kcat_pp2
CaMKII_s1pp_s2pCaM3Ca_s3p_s4p + PP2A <-> CaMKII_s1pp_s2pCaM3Ca_s3pPP2A_s4p-> CaMKII_s1pp_s2pCaM3Ca_s3_s4p + PP2A																kf_pp2,kb_pp2,kcat_pp2
CaMKII_s1pp_s2pCaM3Ca_s3p_s4p + PP2A <-> CaMKII_s1pp_s2pCaM3Ca_s3p_s4pPP2A-> CaMKII_s1pp_s2pCaM3Ca_s3p_s4 + PP2A																kf_pp2,kb_pp2,kcat_pp2
CaMKII_s1pCaM3Ca_s2p_s3pCaM3Ca_s4p + PP2A <-> CaMKII_s1pCaM3CaPP2A_s2p_s3pCaM3Ca_s4p-> CaMKII_s1CaM3Ca_s2p_s3pCaM3Ca_s4p + PP2A																kf_pp2,kb_pp2,kcat_pp2
CaMKII_s1pCaM3Ca_s2p_s3pCaM3Ca_s4p + PP2A <-> CaMKII_s1pCaM3Ca_s2pPP2A_s3pCaM3Ca_s4p-> CaMKII_s1pCaM3Ca_s2_s3pCaM3Ca_s4p + PP2A																kf_pp2,kb_pp2,kcat_pp2
CaMKII_s1pCaM3Ca_s2p_s3pCaM3Ca_s4p + PP2A <-> CaMKII_s1pCaM3Ca_s2p_s3pCaM3CaPP2A_s4p-> CaMKII_s1pCaM3Ca_s2p_s3CaM3Ca_s4p + PP2A																kf_pp2,kb_pp2,kcat_pp2
CaMKII_s1pCaM3Ca_s2p_s3pCaM3Ca_s4p + PP2A <-> CaMKII_s1pCaM3Ca_s2p_s3pCaM3Ca_s4pPP2A-> CaMKII_s1pCaM3Ca_s2p_s3pCaM3Ca_s4 + PP2A																kf_pp2,kb_pp2,kcat_pp2
CaMKII_s1pCaM3Ca_s2pp_s3pCaM3Ca_s4p + PP2A <-> CaMKII_s1pCaM3CaPP2A_s2pp_s3pCaM3Ca_s4p-> CaMKII_s1CaM3Ca_s2pp_s3pCaM3Ca_s4p + PP2A																kf_pp2,kb_pp2,kcat_pp2
CaMKII_s1pCaM3Ca_s2pp_s3pCaM3Ca_s4p + PP2A <-> CaMKII_s1pCaM3Ca_s2ppPP2A_s3pCaM3Ca_s4p-> CaMKII_s1pCaM3Ca_s2p_s3pCaM3Ca_s4p + PP2A																kf_pp2,kb_pp2,kcat_pp2
CaMKII_s1pCaM3Ca_s2pp_s3pCaM3CaPP2A_s4p + PP2A <-> CaMKII_s1pCaM3Ca_s2pp_s3pCaM3CaPP2A_s4p-> CaMKII_s1pCaM3Ca_s2pp_s3CaM3Ca_s4p + PP2A																kf_pp2,kb_pp2,kcat_pp2
CaMKII_s1pCaM3Ca_s2pp_s3pCaM3Ca_s4p + PP2A <-> CaMKII_s1pCaM3Ca_s2pp_s3pCaM3Ca_s4pPP2A-> CaMKII_s1pCaM3Ca_s2pp_s3pCaM3Ca_s4 + PP2A																kf_pp2,kb_pp2,kcat_pp2
CaMKII_s1p_s2p_s3pCaM3Ca_s4p + PP2A <-> CaMKII_s1pPP2A_s2p_s3pCaM3Ca_s4p-> CaMKII_s1_s2p_s3pCaM3Ca_s4p + PP2A																kf_pp2,kb_pp2,kcat_pp2
CaMKII_s1p_s2p_s3pCaM3Ca_s4p + PP2A <-> CaMKII_s1p_s2pPP2A_s3pCaM3Ca_s4p-> CaMKII_s1p_s2_s3pCaM3Ca_s4p + PP2A																kf_pp2,kb_pp2,kcat_pp2
CaMKII_s1p_s2p_s3pCaM3Ca_s4p + PP2A <-> CaMKII_s1p_s2p_s3pCaM3CaPP2A_s4p-> CaMKII_s1p_s2p_s3CaM3Ca_s4p + PP2A																kf_pp2,kb_pp2,kcat_pp2
CaMKII_s1p_s2p_s3pCaM3Ca_s4p + PP2A <-> CaMKII_s1p_s2p_s3pCaM3Ca_s4pPP2A-> CaMKII_s1p_s2p_s3pCaM3Ca_s4 + PP2A																kf_pp2,kb_pp2,kcat_pp2
CaMKII_s1p_s2pp_s3pCaM3Ca_s4p + PP2A <-> CaMKII_s1pPP2A_s2pp_s3pCaM3Ca_s4p-> CaMKII_s1_s2pp_s3pCaM3Ca_s4p + PP2A																kf_pp2,kb_pp2,kcat_pp2
CaMKII_s1p_s2pp_s3pCaM3Ca_s4p + PP2A <-> CaMKII_s1p_s2ppPP2A_s3pCaM3Ca_s4p-> CaMKII_s1p_s2p_s3pCaM3Ca_s4p + PP2A																kf_pp2,kb_pp2,kcat_pp2
CaMKII_s1p_s2pp_s3pCaM3Ca_s4p + PP2A <-> CaMKII_s1p_s2pp_s3pCaM3CaPP2A_s4p-> CaMKII_s1p_s2pp_s3CaM3Ca_s4p + PP2A																kf_pp2,kb_pp2,kcat_pp2
CaMKII_s1p_s2pp_s3pCaM3Ca_s4p + PP2A <-> CaMKII_s1p_s2pp_s3pCaM3Ca_s4pPP2A-> CaMKII_s1p_s2pp_s3pCaM3Ca_s4 + PP2A																kf_pp2,kb_pp2,kcat_pp2
CaMKII_s1pp_s2pp_s3pCaM3Ca_s4p + PP2A <-> CaMKII_s1ppPP2A_s2pp_s3pCaM3Ca_s4p-> CaMKII_s1p_s2pp_s3pCaM3Ca_s4p + PP2A																kf_pp2,kb_pp2,kcat_pp2
CaMKII_s1pp_s2pp_s3pCaM3Ca_s4p + PP2A <-> CaMKII_s1pp_s2ppPP2A_s3pCaM3Ca_s4p-> CaMKII_s1pp_s2p_s3pCaM3Ca_s4p + PP2A																kf_pp2,kb_pp2,kcat_pp2
CaMKII_s1pp_s2pp_s3pCaM3Ca_s4p + PP2A <-> CaMKII_s1pp_s2pp_s3pCaM3CaPP2A_s4p-> CaMKII_s1pp_s2pp_s3CaM3Ca_s4p + PP2A																kf_pp2,kb_pp2,kcat_pp2
CaMKII_s1pp_s2pp_s3pCaM3Ca_s4p + PP2A <-> CaMKII_s1pp_s2pp_s3pCaM3Ca_s4pPP2A-> CaMKII_s1pp_s2pp_s3pCaM3Ca_s4 + PP2A																kf_pp2,kb_pp2,kcat_pp2
CaMKII_s1p_s2pCaM3Ca_s3pCaM3Ca_s4p + PP2A <-> CaMKII_s1pPP2A_s2pCaM3Ca_s3pCaM3Ca_s4p-> CaMKII_s1_s2pCaM3Ca_s3pCaM3Ca_s4p + PP2A																kf_pp2,kb_pp2,kcat_pp2
CaMKII_s1p_s2pCaM3Ca_s3pCaM3Ca_s4p + PP2A <-> CaMKII_s1p_s2pCaM3CaPP2A_s3pCaM3Ca_s4p-> CaMKII_s1p_s2CaM3Ca_s3pCaM3Ca_s4p + PP2A																kf_pp2,kb_pp2,kcat_pp2
CaMKII_s1p_s2pCaM3Ca_s3pCaM3Ca_s4p + PP2A <-> CaMKII_s1p_s2pCaM3Ca_s3pCaM3CaPP2A_s4p-> CaMKII_s1p_s2pCaM3Ca_s3CaM3Ca_s4p + PP2A																kf_pp2,kb_pp2,kcat_pp2
CaMKII_s1p_s2pCaM3Ca_s3pCaM3Ca_s4p + PP2A <-> CaMKII_s1p_s2pCaM3Ca_s3pCaM3Ca_s4pPP2A-> CaMKII_s1p_s2pCaM3Ca_s3pCaM3Ca_s4 + PP2A																kf_pp2,kb_pp2,kcat_pp2
CaMKII_s1pp_s2p_s3pCaM3Ca_s4p + PP2A <-> CaMKII_s1ppPP2A_s2p_s3pCaM3Ca_s4p-> CaMKII_s1p_s2p_s3pCaM3Ca_s4p + PP2A																kf_pp2,kb_pp2,kcat_pp2
CaMKII_s1pp_s2p_s3pCaM3Ca_s4p + PP2A <-> CaMKII_s1pp_s2pPP2A_s3pCaM3Ca_s4p-> CaMKII_s1pp_s2_s3pCaM3Ca_s4p + PP2A																kf_pp2,kb_pp2,kcat_pp2
CaMKII_s1pp_s2p_s3pCaM3Ca_s4p + PP2A <-> CaMKII_s1pp_s2p_s3pCaM3CaPP2A_s4p-> CaMKII_s1pp_s2p_s3CaM3Ca_s4p + PP2A																kf_pp2,kb_pp2,kcat_pp2
CaMKII_s1pp_s2p_s3pCaM3Ca_s4p + PP2A <-> CaMKII_s1pp_s2p_s3pCaM3Ca_s4pPP2A-> CaMKII_s1pp_s2p_s3pCaM3Ca_s4 + PP2A																kf_pp2,kb_pp2,kcat_pp2
CaMKII_s1pp_s2pCaM3Ca_s3pCaM3Ca_s4p + PP2A <-> CaMKII_s1ppPP2A_s2pCaM3Ca_s3pCaM3Ca_s4p-> CaMKII_s1p_s2pCaM3Ca_s3pCaM3Ca_s4p + PP2A																kf_pp2,kb_pp2,kcat_pp2
#CaMKII_s1pp_s2pCaM3Ca_s3pCaM3Ca_s4p + PP2A <-> CaMKII_s1pp_s2pCaM3CaPP2A_s3pCaM3Ca_s4p-> CaMKII_s1pp_s2CaM3Ca_s3pCaM3Ca_s4p + PP2A																kf_pp2,kb_pp2,kcat_pp2
CaMKII_s1pp_s2pCaM3Ca_s3pCaM3Ca_s4p + PP2A <-> CaMKII_s1pp_s2pCaM3Ca_s3pCaM3CaPP2A_s4p-> CaMKII_s1pp_s2pCaM3Ca_s3CaM3Ca_s4p + PP2A																kf_pp2,kb_pp2,kcat_pp2
CaMKII_s1pp_s2pCaM3Ca_s3pCaM3Ca_s4p + PP2A <-> CaMKII_s1pp_s2pCaM3Ca_s3pCaM3Ca_s4pPP2A-> CaMKII_s1pp_s2pCaM3Ca_s3pCaM3Ca_s4 + PP2A																kf_pp2,kb_pp2,kcat_pp2
subunit s3 and s4
CaMKII_s1pCaM3Ca_s2pCaM3Ca_s3pp_s4pCaM3Ca + PP2A <-> CaMKII_s1pCaM3CaPP2A_s2pCaM3Ca_s3pp_s4pCaM3Ca-> CaMKII_s1CaM3Ca_s2pCaM3Ca_s3pp_s4pCaM3Ca + PP2A																kf_pp2,kb_pp2,kcat_pp2
CaMKII_s1pCaM3Ca_s2pCaM3Ca_s3pp_s4pCaM3Ca + PP2A <-> CaMKII_s1pCaM3Ca_s2pCaM3CaPP2A_s3pp_s4pCaM3Ca-> CaMKII_s1pCaM3Ca_s2CaM3Ca_s3pp_s4pCaM3Ca + PP2A																kf_pp2,kb_pp2,kcat_pp2
CaMKII_s1pCaM3Ca_s2pCaM3Ca_s3pp_s4pCaM3Ca + PP2A <-> CaMKII_s1pCaM3Ca_s2pCaM3Ca_s3ppPP2A_s4pCaM3Ca-> CaMKII_s1pCaM3Ca_s2pCaM3Ca_s3p_s4pCaM3Ca + PP2A																kf_pp2,kb_pp2,kcat_pp2
CaMKII_s1pCaM3Ca_s2pCaM3Ca_s3pp_s4pCaM3Ca + PP2A <-> CaMKII_s1pCaM3Ca_s2pCaM3Ca_s3pp_s4pCaM3CaPP2A-> CaMKII_s1pCaM3Ca_s2pCaM3Ca_s3pp_s4CaM3Ca + PP2A																kf_pp2,kb_pp2,kcat_pp2
CaMKII_s1pCaM3Ca_s2p_s3pp_s4pCaM3Ca + PP2A <-> CaMKII_s1pCaM3CaPP2A_s2p_s3pp_s4pCaM3Ca-> CaMKII_s1CaM3Ca_s2p_s3pp_s4pCaM3Ca + PP2A																kf_pp2,kb_pp2,kcat_pp2
CaMKII_s1pCaM3Ca_s2p_s3pp_s4pCaM3Ca + PP2A <-> CaMKII_s1pCaM3Ca_s2pPP2A_s3pp_s4pCaM3Ca-> CaMKII_s1pCaM3Ca_s2_s3pp_s4pCaM3Ca + PP2A																kf_pp2,kb_pp2,kcat_pp2
CaMKII_s1pCaM3Ca_s2p_s3pp_s4pCaM3Ca + PP2A <-> CaMKII_s1pCaM3Ca_s2p_s3ppPP2A_s4pCaM3Ca-> CaMKII_s1pCaM3Ca_s2p_s3p_s4pCaM3Ca + PP2A																kf_pp2,kb_pp2,kcat_pp2
CaMKII_s1pCaM3Ca_s2p_s3pp_s4pCaM3Ca + PP2A <-> CaMKII_s1pCaM3Ca_s2p_s3pp_s4pCaM3CaPP2A-> CaMKII_s1pCaM3Ca_s2p_s3pp_s4CaM3Ca + PP2A																kf_pp2,kb_pp2,kcat_pp2
CaMKII_s1pCaM3Ca_s2pp_s3pp_s4pCaM3Ca + PP2A <-> CaMKII_s1pCaM3CaPP2A_s2pp_s3pp_s4pCaM3Ca-> CaMKII_s1CaM3Ca_s2pp_s3pp_s4pCaM3Ca + PP2A																kf_pp2,kb_pp2,kcat_pp2
CaMKII_s1pCaM3Ca_s2pp_s3pp_s4pCaM3Ca + PP2A <-> CaMKII_s1pCaM3Ca_s2ppPP2A_s3pp_s4pCaM3Ca-> CaMKII_s1pCaM3Ca_s2p_s3pp_s4pCaM3Ca + PP2A																kf_pp2,kb_pp2,kcat_pp2
CaMKII_s1pCaM3Ca_s2pp_s3pp_s4pCaM3Ca + PP2A <-> CaMKII_s1pCaM3Ca_s2pp_s3ppPP2A_s4pCaM3Ca-> CaMKII_s1pCaM3Ca_s2pp_s3p_s4pCaM3Ca + PP2A																kf_pp2,kb_pp2,kcat_pp2
CaMKII_s1pCaM3Ca_s2pp_s3pp_s4pCaM3Ca + PP2A <-> CaMKII_s1pCaM3Ca_s2pp_s3pp_s4pCaM3CaPP2A-> CaMKII_s1pCaM3Ca_s2pp_s3pp_s4CaM3Ca + PP2A																kf_pp2,kb_pp2,kcat_pp2
CaMKII_s1p_s2pp_s3pp_s4pCaM3Ca + PP2A <-> CaMKII_s1pPP2A_s2pp_s3pp_s4pCaM3Ca-> CaMKII_s1_s2pp_s3pp_s4pCaM3Ca + PP2A																kf_pp2,kb_pp2,kcat_pp2
CaMKII_s1p_s2pp_s3pp_s4pCaM3Ca + PP2A <-> CaMKII_s1p_s2ppPP2A_s3pp_s4pCaM3Ca-> CaMKII_s1p_s2p_s3pp_s4pCaM3Ca + PP2A																kf_pp2,kb_pp2,kcat_pp2
CaMKII_s1p_s2pp_s3pp_s4pCaM3Ca + PP2A <-> CaMKII_s1p_s2pp_s3ppPP2A_s4pCaM3Ca-> CaMKII_s1p_s2pp_s3p_s4pCaM3Ca + PP2A																kf_pp2,kb_pp2,kcat_pp2
CaMKII_s1p_s2pp_s3pp_s4pCaM3Ca + PP2A <-> CaMKII_s1p_s2pp_s3pp_s4pCaM3CaPP2A-> CaMKII_s1p_s2pp_s3pp_s4CaM3Ca + PP2A																kf_pp2,kb_pp2,kcat_pp2
CaMKII_s1pp_s2pp_s3pp_s4pCaM3Ca + PP2A <-> CaMKII_s1ppPP2A_s2pp_s3pp_s4pCaM3Ca-> CaMKII_s1p_s2pp_s3pp_s4pCaM3Ca + PP2A																kf_pp2,kb_pp2,kcat_pp2
CaMKII_s1pp_s2pp_s3pp_s4pCaM3Ca + PP2A <-> CaMKII_s1pp_s2ppPP2A_s3pp_s4pCaM3Ca-> CaMKII_s1pp_s2p_s3pp_s4pCaM3Ca + PP2A																kf_pp2,kb_pp2,kcat_pp2
CaMKII_s1pp_s2pp_s3pp_s4pCaM3Ca + PP2A <-> CaMKII_s1pp_s2pp_s3ppPP2A_s4pCaM3Ca-> CaMKII_s1pp_s2pp_s3p_s4pCaM3Ca + PP2A																kf_pp2,kb_pp2,kcat_pp2
CaMKII_s1pp_s2pp_s3pp_s4pCaM3Ca + PP2A <-> CaMKII_s1pp_s2pp_s3pp_s4pCaM3CaPP2A-> CaMKII_s1pp_s2pp_s3pp_s4CaM3Ca + PP2A																kf_pp2,kb_pp2,kcat_pp2
CaMKII_s1p_s2p_s3pp_s4pCaM3Ca + PP2A <-> CaMKII_s1pPP2A_s2p_s3pp_s4pCaM3Ca-> CaMKII_s1_s2p_s3pp_s4pCaM3Ca + PP2A																kf_pp2,kb_pp2,kcat_pp2
CaMKII_s1p_s2p_s3pp_s4pCaM3Ca + PP2A <-> CaMKII_s1p_s2pPP2A_s3pp_s4pCaM3Ca-> CaMKII_s1p_s2_s3pp_s4pCaM3Ca + PP2A																kf_pp2,kb_pp2,kcat_pp2
CaMKII_s1p_s2p_s3pp_s4pCaM3Ca + PP2A <-> CaMKII_s1p_s2p_s3ppPP2A_s4pCaM3Ca-> CaMKII_s1p_s2p_s3p_s4pCaM3Ca + PP2A																kf_pp2,kb_pp2,kcat_pp2
CaMKII_s1p_s2p_s3pp_s4pCaM3Ca + PP2A <-> CaMKII_s1p_s2p_s3pp_s4pCaM3CaPP2A-> CaMKII_s1p_s2p_s3pp_s4CaM3Ca + PP2A																kf_pp2,kb_pp2,kcat_pp2
CaMKII_s1p_s2pCaM3Ca_s3pp_s4pCaM3Ca + PP2A <-> CaMKII_s1pPP2A_s2pCaM3Ca_s3pp_s4pCaM3Ca-> CaMKII_s1_s2pCaM3Ca_s3pp_s4pCaM3Ca + PP2A																kf_pp2,kb_pp2,kcat_pp2
CaMKII_s1p_s2pCaM3Ca_s3pp_s4pCaM3Ca + PP2A <-> CaMKII_s1p_s2pCaM3CaPP2A_s3pp_s4pCaM3Ca-> CaMKII_s1p_s2CaM3Ca_s3pp_s4pCaM3Ca + PP2A																kf_pp2,kb_pp2,kcat_pp2
CaMKII_s1p_s2pCaM3Ca_s3pp_s4pCaM3Ca + PP2A <-> CaMKII_s1p_s2pCaM3Ca_s3ppPP2A_s4pCaM3Ca-> CaMKII_s1p_s2pCaM3Ca_s3p_s4pCaM3Ca + PP2A																kf_pp2,kb_pp2,kcat_pp2
CaMKII_s1p_s2pCaM3Ca_s3pp_s4pCaM3Ca + PP2A <-> CaMKII_s1p_s2pCaM3Ca_s3pp_s4pCaM3CaPP2A-> CaMKII_s1p_s2pCaM3Ca_s3pp_s4CaM3Ca + PP2A																kf_pp2,kb_pp2,kcat_pp2
CaMKII_s1pCaM3Ca_s2p_s3p_s4pCaM3Ca + PP2A <-> CaMKII_s1pCaM3CaPP2A_s2p_s3p_s4pCaM3Ca-> CaMKII_s1CaM3Ca_s2p_s3p_s4pCaM3Ca + PP2A																kf_pp2,kb_pp2,kcat_pp2
CaMKII_s1pCaM3Ca_s2p_s3p_s4pCaM3Ca + PP2A <-> CaMKII_s1pCaM3Ca_s2pPP2A_s3p_s4pCaM3Ca-> CaMKII_s1pCaM3Ca_s2_s3p_s4pCaM3Ca + PP2A																kf_pp2,kb_pp2,kcat_pp2
#CaMKII_s1pCaM3Ca_s2p_s3p_s4pCaM3Ca + PP2A <-> CaMKII_s1pCaM3Ca_s2p_s3pPP2A_s4pCaM3Ca-> CaMKII_s1pCaM3Ca_s2p_s3_s4pCaM3Ca + PP2A																kf_pp2,kb_pp2,kcat_pp2
CaMKII_s1pCaM3Ca_s2p_s3p_s4pCaM3Ca + PP2A <-> CaMKII_s1pCaM3Ca_s2p_s3p_s4pCaM3CaPP2A-> CaMKII_s1pCaM3Ca_s2p_s3p_s4CaM3Ca + PP2A																kf_pp2,kb_pp2,kcat_pp2
CaMKII_s1p_s2pp_s3p_s4pCaM3Ca + PP2A <-> CaMKII_s1pPP2A_s2pp_s3p_s4pCaM3Ca-> CaMKII_s1_s2pp_s3p_s4pCaM3Ca + PP2A																kf_pp2,kb_pp2,kcat_pp2
CaMKII_s1p_s2pp_s3p_s4pCaM3Ca + PP2A <-> CaMKII_s1p_s2ppPP2A_s3p_s4pCaM3Ca-> CaMKII_s1p_s2p_s3p_s4pCaM3Ca + PP2A																kf_pp2,kb_pp2,kcat_pp2
CaMKII_s1p_s2pp_s3p_s4pCaM3Ca + PP2A <-> CaMKII_s1p_s2pp_s3pPP2A_s4pCaM3Ca-> CaMKII_s1p_s2pp_s3_s4pCaM3Ca + PP2A																kf_pp2,kb_pp2,kcat_pp2
CaMKII_s1p_s2pp_s3p_s4pCaM3Ca + PP2A <-> CaMKII_s1p_s2pp_s3p_s4pCaM3CaPP2A-> CaMKII_s1p_s2pp_s3p_s4CaM3Ca + PP2A																kf_pp2,kb_pp2,kcat_pp2
CaMKII_s1pp_s2pp_s3p_s4pCaM3Ca + PP2A <-> CaMKII_s1ppPP2A_s2pp_s3p_s4pCaM3Ca-> CaMKII_s1p_s2pp_s3p_s4pCaM3Ca + PP2A																kf_pp2,kb_pp2,kcat_pp2
CaMKII_s1pp_s2pp_s3p_s4pCaM3Ca + PP2A <-> CaMKII_s1pp_s2ppPP2A_s3p_s4pCaM3Ca-> CaMKII_s1pp_s2p_s3p_s4pCaM3Ca + PP2A																kf_pp2,kb_pp2,kcat_pp2
CaMKII_s1pp_s2pp_s3p_s4pCaM3Ca + PP2A <-> CaMKII_s1pp_s2pp_s3pPP2A_s4pCaM3Ca-> CaMKII_s1pp_s2pp_s3_s4pCaM3Ca + PP2A																kf_pp2,kb_pp2,kcat_pp2
aMKII_s1pp_s2pp_s3p_s4pCaM3Ca + PP2A <-> CaMKII_s1pp_s2pp_s3p_s4pCaM3CaPP2A-> CaMKII_s1pp_s2pp_s3p_s4CaM3Ca + PP2A																kf_pp2,kb_pp2,kcat_pp2
CaMKII_s1p_s2p_s3p_s4pCaM3Ca + PP2A <-> CaMKII_s1pPP2A_s2p_s3p_s4pCaM3Ca-> CaMKII_s1_s2p_s3p_s4pCaM3Ca + PP2A																kf_pp2,kb_pp2,kcat_pp2
CaMKII_s1p_s2p_s3p_s4pCaM3Ca + PP2A <-> CaMKII_s1p_s2pPP2A_s3p_s4pCaM3Ca-> CaMKII_s1p_s2_s3p_s4pCaM3Ca + PP2A																kf_pp2,kb_pp2,kcat_pp2
CaMKII_s1p_s2p_s3p_s4pCaM3Ca + PP2A <-> CaMKII_s1p_s2p_s3pPP2A_s4pCaM3Ca-> CaMKII_s1p_s2p_s3_s4pCaM3Ca + PP2A																kf_pp2,kb_pp2,kcat_pp2
CaMKII_s1p_s2p_s3p_s4pCaM3Ca + PP2A <-> CaMKII_s1p_s2p_s3p_s4pCaM3CaPP2A-> CaMKII_s1p_s2p_s3p_s4CaM3Ca + PP2A																kf_pp2,kb_pp2,kcat_pp2
CaMKII_s1p_s2pCaM3Ca_s3p_s4pCaM3Ca + PP2A <-> CaMKII_s1pPP2A_s2pCaM3Ca_s3p_s4pCaM3Ca-> CaMKII_s1_s2pCaM3Ca_s3p_s4pCaM3Ca + PP2A																kf_pp2,kb_pp2,kcat_pp2
CaMKII_s1p_s2pCaM3Ca_s3p_s4pCaM3Ca + PP2A <-> CaMKII_s1p_s2pCaM3CaPP2A_s3p_s4pCaM3Ca-> CaMKII_s1p_s2CaM3Ca_s3p_s4pCaM3Ca + PP2A																kf_pp2,kb_pp2,kcat_pp2
CaMKII_s1p_s2pCaM3Ca_s3p_s4pCaM3Ca + PP2A <-> CaMKII_s1p_s2pCaM3Ca_s3pPP2A_s4pCaM3Ca-> CaMKII_s1p_s2pCaM3Ca_s3_s4pCaM3Ca + PP2A																kf_pp2,kb_pp2,kcat_pp2
CaMKII_s1p_s2pCaM3Ca_s3p_s4pCaM3Ca + PP2A <-> CaMKII_s1p_s2pCaM3Ca_s3p_s4pCaM3CaPP2A-> CaMKII_s1p_s2pCaM3Ca_s3p_s4CaM3Ca + PP2A																kf_pp2,kb_pp2,kcat_pp2
CaMKII_s1pp_s2p_s3p_s4pCaM3Ca + PP2A <-> CaMKII_s1ppPP2A_s2p_s3p_s4pCaM3Ca-> CaMKII_s1p_s2p_s3p_s4pCaM3Ca + PP2A																kf_pp2,kb_pp2,kcat_pp2
CaMKII_s1pp_s2p_s3p_s4pCaM3Ca + PP2A <-> CaMKII_s1pp_s2pPP2A_s3p_s4pCaM3Ca-> CaMKII_s1pp_s2_s3p_s4pCaM3Ca + PP2A																kf_pp2,kb_pp2,kcat_pp2
CaMKII_s1pp_s2p_s3p_s4pCaM3Ca + PP2A <-> CaMKII_s1pp_s2p_s3pPP2A_s4pCaM3Ca-> CaMKII_s1pp_s2p_s3_s4pCaM3Ca + PP2A																kf_pp2,kb_pp2,kcat_pp2
CaMKII_s1pp_s2p_s3p_s4pCaM3Ca + PP2A <-> CaMKII_s1pp_s2p_s3p_s4pCaM3CaPP2A-> CaMKII_s1pp_s2p_s3p_s4CaM3Ca + PP2A																kf_pp2,kb_pp2,kcat_pp2
CaMKII_s1pp_s2pCaM3Ca_s3p_s4pCaM3Ca + PP2A <-> CaMKII_s1ppPP2A_s2pCaM3Ca_s3p_s4pCaM3Ca-> CaMKII_s1p_s2pCaM3Ca_s3p_s4pCaM3Ca + PP2A																kf_pp2,kb_pp2,kcat_pp2
CaMKII_s1pp_s2pCaM3Ca_s3p_s4pCaM3Ca + PP2A <-> CaMKII_s1pp_s2pCaM3CaPP2A_s3p_s4pCaM3Ca-> CaMKII_s1pp_s2CaM3Ca_s3p_s4pCaM3Ca + PP2A																kf_pp2,kb_pp2,kcat_pp2
CaMKII_s1pp_s2pCaM3Ca_s3p_s4pCaM3Ca + PP2A <-> CaMKII_s1pp_s2pCaM3Ca_s3pPP2A_s4pCaM3Ca-> CaMKII_s1pp_s2pCaM3Ca_s3_s4pCaM3Ca + PP2A																kf_pp2,kb_pp2,kcat_pp2
CaMKII_s1pp_s2pCaM3Ca_s3p_s4pCaM3Ca + PP2A <-> CaMKII_s1pp_s2pCaM3Ca_s3p_s4pCaM3CaPP2A-> CaMKII_s1pp_s2pCaM3Ca_s3p_s4CaM3Ca + PP2A																kf_pp2,kb_pp2,kcat_pp2
CaMKII_s1pp_s2pCaM3Ca_s3pp_s4pCaM3Ca + PP2A <-> CaMKII_s1ppPP2A_s2pCaM3Ca_s3pp_s4pCaM3Ca-> CaMKII_s1p_s2pCaM3Ca_s3pp_s4pCaM3Ca + PP2A																kf_pp2,kb_pp2,kcat_pp2
CaMKII_s1pp_s2pCaM3Ca_s3pp_s4pCaM3Ca + PP2A <-> CaMKII_s1pp_s2pCaM3CaPP2A_s3pp_s4pCaM3Ca-> CaMKII_s1pp_s2CaM3Ca_s3pp_s4pCaM3Ca + PP2A																kf_pp2,kb_pp2,kcat_pp2
CaMKII_s1pp_s2pCaM3Ca_s3pp_s4pCaM3Ca + PP2A <-> CaMKII_s1pp_s2pCaM3Ca_s3ppPP2A_s4pCaM3Ca-> CaMKII_s1pp_s2pCaM3Ca_s3p_s4pCaM3Ca + PP2A																kf_pp2,kb_pp2,kcat_pp2
CaMKII_s1pp_s2pCaM3Ca_s3pp_s4pCaM3Ca + PP2A <-> CaMKII_s1pp_s2pCaM3Ca_s3pp_s4pCaM3CaPP2A-> CaMKII_s1pp_s2pCaM3Ca_s3pp_s4CaM3Ca + PP2A																kf_pp2,kb_pp2,kcat_pp2
CaMKII_s1pCaM3Ca_s2pp_s3pCaM3Ca_s4pCaM3Ca + PP2A <-> CaMKII_s1pCaM3CaPP2A_s2pp_s3pCaM3Ca_s4pCaM3Ca-> CaMKII_s1CaM3Ca_s2pp_s3pCaM3Ca_s4pCaM3Ca + PP2A																kf_pp2,kb_pp2,kcat_pp2
CaMKII_s1pCaM3Ca_s2pp_s3pCaM3Ca_s4pCaM3Ca + PP2A <-> CaMKII_s1pCaM3Ca_s2ppPP2A_s3pCaM3Ca_s4pCaM3Ca-> CaMKII_s1pCaM3Ca_s2p_s3pCaM3Ca_s4pCaM3Ca + PP2A																kf_pp2,kb_pp2,kcat_pp2
CaMKII_s1pCaM3Ca_s2pp_s3pCaM3Ca_s4pCaM3Ca + PP2A <-> CaMKII_s1pCaM3Ca_s2pp_s3pCaM3CaPP2A_s4pCaM3Ca-> CaMKII_s1pCaM3Ca_s2pp_s3CaM3Ca_s4pCaM3Ca + PP2A																kf_pp2,kb_pp2,kcat_pp2
CaMKII_s1pCaM3Ca_s2pp_s3pCaM3Ca_s4pCaM3Ca + PP2A <-> CaMKII_s1pCaM3Ca_s2pp_s3pCaM3Ca_s4pCaM3CaPP2A-> CaMKII_s1pCaM3Ca_s2pp_s3pCaM3Ca_s4CaM3Ca + PP2A																kf_pp2,kb_pp2,kcat_pp2
CaMKII_s1p_s2pp_s3pCaM3Ca_s4pCaM3Ca + PP2A <-> CaMKII_s1pPP2A_s2pp_s3pCaM3Ca_s4pCaM3Ca-> CaMKII_s1_s2pp_s3pCaM3Ca_s4pCaM3Ca + PP2A																kf_pp2,kb_pp2,kcat_pp2
CaMKII_s1p_s2pp_s3pCaM3Ca_s4pCaM3Ca + PP2A <-> CaMKII_s1p_s2ppPP2A_s3pCaM3Ca_s4pCaM3Ca-> CaMKII_s1p_s2p_s3pCaM3Ca_s4pCaM3Ca + PP2A																kf_pp2,kb_pp2,kcat_pp2
CaMKII_s1p_s2pp_s3pCaM3Ca_s4pCaM3Ca + PP2A <-> CaMKII_s1p_s2pp_s3pCaM3CaPP2A_s4pCaM3Ca-> CaMKII_s1p_s2pp_s3CaM3Ca_s4pCaM3Ca + PP2A																kf_pp2,kb_pp2,kcat_pp2
CaMKII_s1p_s2pp_s3pCaM3Ca_s4pCaM3Ca + PP2A <-> CaMKII_s1p_s2pp_s3pCaM3Ca_s4pCaM3CaPP2A-> CaMKII_s1p_s2pp_s3pCaM3Ca_s4CaM3Ca + PP2A																kf_pp2,kb_pp2,kcat_pp2
CaMKII_s1pp_s2pp_s3pCaM3Ca_s4pCaM3Ca + PP2A <-> CaMKII_s1ppPP2A_s2pp_s3pCaM3Ca_s4pCaM3Ca-> CaMKII_s1p_s2pp_s3pCaM3Ca_s4pCaM3Ca + PP2A																kf_pp2,kb_pp2,kcat_pp2
CaMKII_s1pp_s2pp_s3pCaM3Ca_s4pCaM3Ca + PP2A <-> CaMKII_s1pp_s2ppPP2A_s3pCaM3Ca_s4pCaM3Ca-> CaMKII_s1pp_s2p_s3pCaM3Ca_s4pCaM3Ca + PP2A																kf_pp2,kb_pp2,kcat_pp2
CaMKII_s1pp_s2pp_s3pCaM3Ca_s4pCaM3Ca + PP2A <-> CaMKII_s1pp_s2pp_s3pCaM3CaPP2A_s4pCaM3Ca-> CaMKII_s1pp_s2pp_s3CaM3Ca_s4pCaM3Ca + PP2A																kf_pp2,kb_pp2,kcat_pp2
CaMKII_s1pp_s2pp_s3pCaM3Ca_s4pCaM3Ca + PP2A <-> CaMKII_s1pp_s2pp_s3pCaM3Ca_s4pCaM3CaPP2A-> CaMKII_s1pp_s2pp_s3pCaM3Ca_s4CaM3Ca + PP2A																kf_pp2,kb_pp2,kcat_pp2
CaMKII_s1p_s2p_s3pCaM3Ca_s4pCaM3Ca + PP2A <-> CaMKII_s1pPP2A_s2p_s3pCaM3Ca_s4pCaM3Ca-> CaMKII_s1_s2p_s3pCaM3Ca_s4pCaM3Ca + PP2A																kf_pp2,kb_pp2,kcat_pp2
CaMKII_s1p_s2p_s3pCaM3Ca_s4pCaM3Ca + PP2A <-> CaMKII_s1p_s2pPP2A_s3pCaM3Ca_s4pCaM3Ca-> CaMKII_s1p_s2_s3pCaM3Ca_s4pCaM3Ca + PP2A																kf_pp2,kb_pp2,kcat_pp2
CaMKII_s1p_s2p_s3pCaM3Ca_s4pCaM3Ca + PP2A <-> CaMKII_s1p_s2p_s3pCaM3CaPP2A_s4pCaM3Ca-> CaMKII_s1p_s2p_s3CaM3Ca_s4pCaM3Ca + PP2A																kf_pp2,kb_pp2,kcat_pp2
CaMKII_s1p_s2p_s3pCaM3Ca_s4pCaM3Ca + PP2A <-> CaMKII_s1p_s2p_s3pCaM3Ca_s4pCaM3CaPP2A-> CaMKII_s1p_s2p_s3pCaM3Ca_s4CaM3Ca + PP2A																kf_pp2,kb_pp2,kcat_pp2
CaMKII_s1pp_s2p_s3pCaM3Ca_s4pCaM3Ca + PP2A <-> CaMKII_s1ppPP2A_s2p_s3pCaM3Ca_s4pCaM3Ca-> CaMKII_s1p_s2p_s3pCaM3Ca_s4pCaM3Ca + PP2A																kf_pp2,kb_pp2,kcat_pp2
CaMKII_s1pp_s2p_s3pCaM3Ca_s4pCaM3Ca + PP2A <-> CaMKII_s1pp_s2pPP2A_s3pCaM3Ca_s4pCaM3Ca-> CaMKII_s1pp_s2_s3pCaM3Ca_s4pCaM3Ca + PP2A																kf_pp2,kb_pp2,kcat_pp2
CaMKII_s1pp_s2p_s3pCaM3Ca_s4pCaM3Ca + PP2A <-> CaMKII_s1pp_s2p_s3pCaM3CaPP2A_s4pCaM3Ca-> CaMKII_s1pp_s2p_s3CaM3Ca_s4pCaM3Ca + PP2A																kf_pp2,kb_pp2,kcat_pp2
CaMKII_s1pp_s2p_s3pCaM3Ca_s4pCaM3Ca + PP2A <-> CaMKII_s1pp_s2p_s3pCaM3Ca_s4pCaM3CaPP2A-> CaMKII_s1pp_s2p_s3pCaM3Ca_s4CaM3Ca + PP2A																kf_pp2,kb_pp2,kcat_pp2
CaMKII_s1pp_s2pCaM3Ca_s3pCaM3Ca_s4pCaM3Ca + PP2A <-> CaMKII_s1ppPP2A_s2pCaM3Ca_s3pCaM3Ca_s4pCaM3Ca-> CaMKII_s1p_s2pCaM3Ca_s3pCaM3Ca_s4pCaM3Ca + PP2A																kf_pp2,kb_pp2,kcat_pp2
CaMKII_s1pp_s2pCaM3Ca_s3pCaM3Ca_s4pCaM3Ca + PP2A <-> CaMKII_s1pp_s2pCaM3CaPP2A_s3pCaM3Ca_s4pCaM3Ca-> CaMKII_s1pp_s2CaM3Ca_s3pCaM3Ca_s4pCaM3Ca + PP2A																kf_pp2,kb_pp2,kcat_pp2
CaMKII_s1pp_s2pCaM3Ca_s3pCaM3Ca_s4pCaM3Ca + PP2A <-> CaMKII_s1pp_s2pCaM3Ca_s3pCaM3CaPP2A_s4pCaM3Ca-> CaMKII_s1pp_s2pCaM3Ca_s3CaM3Ca_s4pCaM3Ca + PP2A																kf_pp2,kb_pp2,kcat_pp2
CaMKII_s1pp_s2pCaM3Ca_s3pCaM3Ca_s4pCaM3Ca + PP2A <-> CaMKII_s1pp_s2pCaM3Ca_s3pCaM3Ca_s4pCaM3CaPP2A-> CaMKII_s1pp_s2pCaM3Ca_s3pCaM3Ca_s4CaM3Ca + PP2A																kf_pp2,kb_pp2,kcat_pp2
CaMKII_s1pCaM3Ca_s2pCaM3Ca_s3p_s4pCaM3Ca + PP2A <-> CaMKII_s1pCaM3CaPP2A_s2pCaM3Ca_s3p_s4pCaM3Ca-> CaMKII_s1CaM3Ca_s2pCaM3Ca_s3p_s4pCaM3Ca + PP2A																kf_pp2,kb_pp2,kcat_pp2
CaMKII_s1pCaM3Ca_s2pCaM3Ca_s3p_s4pCaM3Ca + PP2A <-> CaMKII_s1pCaM3Ca_s2pCaM3CaPP2A_s3p_s4pCaM3Ca-> CaMKII_s1pCaM3Ca_s2CaM3Ca_s3p_s4pCaM3Ca + PP2A																kf_pp2,kb_pp2,kcat_pp2
CaMKII_s1pCaM3Ca_s2pCaM3Ca_s3p_s4pCaM3Ca + PP2A <-> CaMKII_s1pCaM3Ca_s2pCaM3Ca_s3pPP2A_s4pCaM3Ca-> CaMKII_s1pCaM3Ca_s2pCaM3Ca_s3_s4pCaM3Ca + PP2A																kf_pp2,kb_pp2,kcat_pp2
CaMKII_s1pCaM3Ca_s2pCaM3Ca_s3p_s4pCaM3Ca + PP2A <-> CaMKII_s1pCaM3Ca_s2pCaM3Ca_s3p_s4pCaM3CaPP2A-> CaMKII_s1pCaM3Ca_s2pCaM3Ca_s3p_s4CaM3Ca + PP2A																kf_pp2,kb_pp2,kcat_pp2
CaMKII_s1pp_s2p_s3pp_s4pCaM3Ca + PP2A <-> CaMKII_s1ppPP2A_s2p_s3pp_s4pCaM3Ca-> CaMKII_s1p_s2p_s3pp_s4pCaM3Ca + PP2A																kf_pp2,kb_pp2,kcat_pp2
CaMKII_s1pp_s2pPP2A_s3pp_s4pCaM3Ca + PP2A <-> CaMKII_s1pp_s2pPP2A_s3pp_s4pCaM3Ca-> CaMKII_s1pp_s2_s3pp_s4pCaM3Ca + PP2A																kf_pp2,kb_pp2,kcat_pp2
CaMKII_s1pp_s2p_s3pp_s4pCaM3Ca + PP2A <-> CaMKII_s1pp_s2p_s3ppPP2A_s4pCaM3Ca-> CaMKII_s1pp_s2p_s3p_s4pCaM3Ca + PP2A																kf_pp2,kb_pp2,kcat_pp2
CaMKII_s1pp_s2p_s3pp_s4pCaM3Ca + PP2A <-> CaMKII_s1pp_s2p_s3pp_s4pCaM3CaPP2A-> CaMKII_s1pp_s2p_s3pp_s4CaM3Ca + PP2A																kf_pp2,kb_pp2,kcat_pp2
CaMKII_s1pCaM3Ca_s2pp_s3p_s4pCaM3Ca + PP2A <-> CaMKII_s1pCaM3CaPP2A_s2pp_s3p_s4pCaM3Ca-> CaMKII_s1CaM3Ca_s2pp_s3p_s4pCaM3Ca + PP2A																kf_pp2,kb_pp2,kcat_pp2
CaMKII_s1pCaM3Ca_s2pp_s3p_s4pCaM3Ca + PP2A <-> CaMKII_s1pCaM3Ca_s2ppPP2A_s3p_s4pCaM3Ca-> CaMKII_s1pCaM3Ca_s2p_s3p_s4pCaM3Ca + PP2A																kf_pp2,kb_pp2,kcat_pp2
CaMKII_s1pCaM3Ca_s2pp_s3p_s4pCaM3Ca + PP2A <-> CaMKII_s1pCaM3Ca_s2pp_s3pPP2A_s4pCaM3Ca-> CaMKII_s1pCaM3Ca_s2pp_s3_s4pCaM3Ca + PP2A																kf_pp2,kb_pp2,kcat_pp2
CaMKII_s1pCaM3Ca_s2pp_s3p_s4pCaM3Ca + PP2A <-> CaMKII_s1pCaM3Ca_s2pp_s3p_s4pCaM3CaPP2A-> CaMKII_s1pCaM3Ca_s2pp_s3p_s4CaM3Ca + PP2A																kf_pp2,kb_pp2,kcat_pp2
CaMKII_s1pCaM3Ca_s2p_s3pCaM3Ca_s4pCaM3Ca + PP2A <-> CaMKII_s1pCaM3CaPP2A_s2p_s3pCaM3Ca_s4pCaM3Ca-> CaMKII_s1CaM3Ca_s2p_s3pCaM3Ca_s4pCaM3Ca + PP2A																kf_pp2,kb_pp2,kcat_pp2
CaMKII_s1pCaM3Ca_s2p_s3pCaM3Ca_s4pCaM3Ca + PP2A <-> CaMKII_s1pCaM3Ca_s2pPP2A_s3pCaM3Ca_s4pCaM3Ca-> CaMKII_s1pCaM3Ca_s2_s3pCaM3Ca_s4pCaM3Ca + PP2A																kf_pp2,kb_pp2,kcat_pp2
CaMKII_s1pCaM3Ca_s2p_s3pCaM3Ca_s4pCaM3Ca + PP2A <-> CaMKII_s1pCaM3Ca_s2p_s3pCaM3CaPP2A_s4pCaM3Ca-> CaMKII_s1pCaM3Ca_s2p_s3CaM3Ca_s4pCaM3Ca + PP2A																kf_pp2,kb_pp2,kcat_pp2
CaMKII_s1pCaM3Ca_s2p_s3pCaM3Ca_s4pCaM3Ca + PP2A <-> CaMKII_s1pCaM3Ca_s2p_s3pCaM3Ca_s4pCaM3CaPP2A-> CaMKII_s1pCaM3Ca_s2p_s3pCaM3Ca_s4CaM3Ca + PP2A																kf_pp2,kb_pp2,kcat_pp2
CaMKII_s1p_s2pCaM3Ca_s3pCaM3Ca_s4pCaM3Ca + PP2A <-> CaMKII_s1pPP2A_s2pCaM3Ca_s3pCaM3Ca_s4pCaM3Ca-> CaMKII_s1_s2pCaM3Ca_s3pCaM3Ca_s4pCaM3Ca + PP2A																kf_pp2,kb_pp2,kcat_pp2
CaMKII_s1p_s2pCaM3Ca_s3pCaM3Ca_s4pCaM3Ca + PP2A <-> CaMKII_s1p_s2pCaM3CaPP2A_s3pCaM3Ca_s4pCaM3Ca-> CaMKII_s1p_s2CaM3Ca_s3pCaM3Ca_s4pCaM3Ca + PP2A																kf_pp2,kb_pp2,kcat_pp2
CaMKII_s1p_s2pCaM3Ca_s3pCaM3Ca_s4pCaM3Ca + PP2A <-> CaMKII_s1p_s2pCaM3Ca_s3pCaM3CaPP2A_s4pCaM3Ca-> CaMKII_s1p_s2pCaM3Ca_s3CaM3Ca_s4pCaM3Ca + PP2A																kf_pp2,kb_pp2,kcat_pp2
CaMKII_s1p_s2pCaM3Ca_s3pCaM3Ca_s4pCaM3Ca + PP2A <-> CaMKII_s1p_s2pCaM3Ca_s3pCaM3Ca_s4pCaM3CaPP2A-> CaMKII_s1p_s2pCaM3Ca_s3pCaM3Ca_s4CaM3Ca + PP2A																kf_pp2,kb_pp2,kcat_pp2
CaMKII regulatory pathways
We extended the previous stochastic model published by Hepburn et al.
CaM + Ca <-> CaM1Ca																kf_ca1_cam, kb_ca1_cam
CaM1Ca + Ca <-> CaM2Ca																kf_ca2_cam, kb_ca2_cam
CaM2Ca + Ca <-> CaM3Ca																kf_ca3_cam, kb_ca3_cam
CaN + CaM3Ca <-> CaM3CaCaN																kf_can_cam, kb_can_cam
GC + NO <-> GC_NO																kf_gc_no, kb_gc_no
GC_NO + GTP <-> GTP_GC_NO																kf_gc_gtp, kb_gc_gtp
GTP_GC_NO -> cGMP + GC_NO																kcat_gc
GC_NO -> GC																kdeg_no
cGMP + CaM3Ca_pPDE1 <-> cGMP_CaM3Ca_pPDE1																kf_cgmp_cam_pde1p, kb_cgmp_cam_pde1p
cGMP_CaM3Ca_pPDE1 -> GMP + CaM3Ca_pPDE1																kcat_cgmp_cam_pde1p
cGMP + CaM3Ca_PDE1 <-> cGMP_CaM3Ca_PDE1																kf_cgmp_cam_pde1p, kb_cgmp_cam_pde1p
cGMP_CaM3Ca_PDE1 -> GMP + CaM3Ca_PDE1																kcat_cgmp_cam_pde1p
cGMP + pPDE1 <-> cGMP_pPDE1																kf_cgmp_pde1, kb_cgmp_pde1
cGMP_pPDE1 -> GMP + pPDE1																kcat_cgmp_pde1
cGMP + PDE1 <-> cGMP_PDE1																kf_cgmp_pde1, kb_cgmp_pde1
cGMP_PDE1 -> GMP + PDE1																kcat_cgmp_pde1
cGMP + PDE5 <-> cGMP_PDE5																kf_cgmp_pde5, kb_cgmp_pde5
cGMP_PDE5 -> GMP + PDE5																kcat_cgmp_pde5
pPDE1 -> PDE1																kdephos_pde1
CaM3Ca_pPDE1 -> CaM3Ca_PDE1																kdephos_pde1
PDE1 <-> PDE1_CaMKII																kf_camk_pde1, kb_camk_pde1
PDE1_CaMKII -> pPDE1																kcat_camk_pde1
pPDE1 + CaN <-> pPDE1_CaN																kf_can_pde1, kb_can_pde1
pPDE1_CaN -> PDE1 + CaN																kcat_can_pde1
CaM3Ca_PDE1 <-> CaM3Ca_PDE1_CaMKII																kf_camk_pde1, kb_camk_pde1
CaM3Ca_PDE1_CaMKII -> CaM3Ca_pPDE1																kcat_camk_pde1
CaM3Ca_pPDE1 + CaN <-> CaM3Ca_pPDE1_CaN																kf_can_pde1, kb_can_pde1
CaM3Ca_pPDE1_CaN -> CaM3Ca_PDE1 + CaN																kcat_can_pde1
PDE1 + CaM3Ca <-> CaM3Ca_PDE1																kf_cam_pde1, kb_cam_pde1
pPDE1 + CaM3Ca <-> CaM3Ca_pPDE1																kf_cam_pde1p, kb_cam_pde1p
PP2A + pG <-> PP2A_pGsub																kf_pp2_pgsub, kb_pp2_pgsub
pG -> G_sub																k_gsub
pG + PP2A <-> pG_PP2A																kf_pg_pp2, kb_pg_pp2
pG_PP2A -> G_sub + PP2A																kcat_gsub_pp2
pG + CaM3CaCaN <-> pG_CaM3CaCaN																kf_pg_cam_can, kb_pg_cam_can
pG_CaM3CaCaN -> G_sub + CaM3CaCaN																kcat_gsub_cam_can
G_sub + PKG_cGMP <-> G_sub_PKG																kf_gsub_pkg, kb_gsub_pkg
G_sub_PKG -> pG + PKG																kcat_gsub_pkg
PDE5 + cGMP + cGMP <-> act_PDE5																kf_gmp_pde5, kb_cgmp_pde5
PKG + cGMP + cGMP <-> PKG_cGMP																kf_pkg_cgmp, kb_pkc_cgmp
PP1_DARPP32 + C_actPKA <-> PP1_DARPP32_C_actPKA																kf_pp1_darp_pka, kb_pp1_darp_pka
PP1_DARPP32_C_actPKA -> PP1_pDARPP32 + C_actPKA																kcat_pp1_darp_pka
PP1_pDARPP32 + CaM3CaCaN <-> PP1_pDARPP32_CaN																kf_pp1_pdarp_can, kb_pp1_pdarp_can
PP1_pDARPP32_CaN -> PP1_DARPP32 + CaM3CaCaN																kcat_pp1_pdarp_can
PP1_pDARPP32 + PP2A <-> PP1_pDARPP32_PP2A																kf_pp1_pdarp_pp2, kb_pp1_pdarp_pp2
PP1_pDARPP32_PP2A -> PP1_DARPP32 + PP2A																kcat_pp1_pdarp_pp2
DARPP32 + C_actPKA <-> DARPP32_C_actPKA																kf_darp_pka, kb_darp_pka
DARPP32_C_actPKA -> pDARPP32 + C_actPKA																kcat_darp_pka
pDARPP32 + CaM3CaCaN <-> pDARPP32_CaN																kf_pdarp_can, kb_pdarp_can
pDARPP32_CaN -> DARPP32 + CaM3CaCaN																kcat_pdarp_can
pDARPP32 + PP2A <-> pDARPP32_PP2A																kf_pdarp_pp2, kb_pdarp_pp2
pDARPP32_PP2A -> DARPP32 + PP2A																kcat_pdarp_pp2
PP1 + DARPP32 <-> PP1_DARPP32																kf_pp1_darp, kb_pp1_darp
PP1 + pDARPP32 <-> PP1_pDARPP32																kf_pp1_pdarp, kb_pp1_pdarp
R2C2_PKA + cAMP <-> cAMP_R2C2																kf_r2c2_pka_camp, kb_r2c2_pka_camp
cAMP_R2C2 + cAMP <-> cAMP2_bb_R2C2																kf_r2c2_camp2bb, kb_r2c2_camp2bb
cAMP_R2C2 + cAMP <-> cAMP2_ab_R2C2																kf_r2c2_camp2ab, kb_r2c2_camp2ab
cAMP2_bb_R2C2 + cAMP <-> cAMP3_R2C2																kf_r2c2_camp3bb, kb_r2c2_camp3bb
cAMP2_ab_R2C2 + cAMP <-> cAMP3_R2C2																kf_r2c2_camp3ab, kb_r2c2_camp3ab
cAMP3_R2C2 + cAMP <-> cAMP4_R2C2																kf_r2c2_camp4, kb_r2c2_camp4
cAMP2_ab_R2C2 <-> cAMP2_ab_R2C + C_actPKA																kf_camp2_r2c_pka, kb_camp2_r2c_pka
cAMP3_R2C2 <-> cAMP3_R2C + C_actPKA																kf_camp3_r2c_pka, kb_camp3_r2c_pka
cAMP4_R2C2 <-> cAMP4_R2C + C_actPKA																kf_camp4_r2c_pka, kb_camp4_r2c_pka
cAMP4_R2C <-> cAMP4_R2 + C_actPKA																kf_camp4_r2_pka, kb_camp4_r2_pka
cAMP2_ab_R2C + cAMP <-> cAMP3_R2C																kf_camp3_r2c, kb_camp3_r2c
cAMP3_R2C + cAMP <-> cAMP4_R2C																kf_camp4_r2c, kb_camp4_r2c
cAMP + PDE4 <-> cAMP_PDE4																kf_camp_pde4, kb_camp_pde4
cAMP_PDE4 -> AMP + PDE4																kcat_camp_pde4
cAMP + CaM3Ca_pPDE1 <-> cAMP_CaM3Ca_pPDE1																kf_camp_cam_pde1, kf_camp_cam_pde1
cAMP_CaM3Ca_pPDE1 -> AMP + CaM3Ca_pPDE1																kcat_camp_cam_pde1
cAMP + CaM3Ca_PDE1 <-> cAMP_CaM3Ca_PDE1																kf_camp_cam_pde1, kf_camp_cam_pde1
cAMP_CaM3Ca_PDE1 -> AMP + CaM3Ca_PDE1																kcat_camp_cam_pde1
cAMP + pPDE1 <-> cAMP_pPDE1																kf_camp_pde1, kb_camp_pde1
cAMP_pPDE1 -> AMP + pPDE1																kcat_caml_pde1
cAMP + PDE1 <-> cAMP_PDE1																kf_camp_pde1, kb_camp_pde1
cAMP_PDE1 -> AMP + PDE1																kcat_caml_pde1

## Sheet: Sheet2
Dephosphorylation of 2 subunits
CaMKII_s1pCaM3Ca_s2CaM3Ca_s3_s4 + PP2A <-> CaMKII_s1pCaM3CaPP2A_s2CaM3Ca_s3_s4-> CaMKII_s1CaM3Ca_s2CaM3Ca_s3_s4 + PP2A
CaMKII_s1CaM3Ca_s2pCaM3Ca_s3_s4 + PP2A <-> CaMKII_s1CaM3Ca_s2pCaM3CaPP2A_s3_s4-> CaMKII_s1CaM3Ca_s2CaM3Ca_s3_s4 + PP2A
CaMKII_s1p_s2CaM3Ca_s3_s4 + PP2A <-> CaMKII_s1pPP2A_s2CaM3Ca_s3_s4-> CaMKII_s1_s2CaM3Ca_s3_s4 + PP2A
CaMKII_s1CaM3Ca_s2p_s3_s4 + PP2A <-> CaMKII_s1CaM3Ca_s2pPP2A_s3_s4-> CaMKII_s1CaM3Ca_s2_s3_s4 + PP2A
CaMKII_s1p_s2_s3_s4 + PP2A <-> CaMKII_s1pPP2A_s2_s3_s4-> CaMKII_s1_s2_s3_s4 + PP2A
CaMKII_s1pCaM3Ca_s2pCaM3Ca_s3_s4 + PP2A <-> CaMKII_s1pCaM3CaPP2A_s2pCaM3Ca_s3_s4-> CaMKII_s1CaM3Ca_s2pCaM3Ca_s3_s4 + PP2A
CaMKII_s1pCaM3Ca_s2pCaM3Ca_s3_s4 + PP2A <-> CaMKII_s1pCaM3Ca_s2pCaM3CaPP2A_s3_s4-> CaMKII_s1pCaM3Ca_s2CaM3Ca_s3_s4 + PP2A
CaMKII_s1_s2p_s3_s4 + PP2A <-> CaMKII_s1_s2pPP2A_s3_s4 -> CaMKII_s1_s2_s3_s4 + PP2A
CaMKII_s1p_s2pCaM3Ca_s3_s4 + PP2A <-> CaMKII_s1pPP2A_s2pCaM3Ca_s3_s4-> CaMKII_s1_s2CaM3Ca_s3_s4 + PP2A
CaMKII_s1p_s2pCaM3Ca_s3_s4 + PP2A <-> CaMKII_s1p_s2pCaM3CaPP2A_s3_s4-> CaMKII_s1p_s2CaM3Ca_s3_s4 + PP2A
CaMKII_s1pCaM3Ca_s2p + PP2A <-> CaMKII_s1pCaM3CaPP2A_s2p-> CaMKII_s1CaM3Ca_s2p + PP2A
CaMKII_s1pCaM3Ca_s2p_s3_s4 + PP2A <-> CaMKII_s1pCaM3Ca_s2pPP2A_s3_s4-> CaMKII_s1pCaM3Ca_s2_s3_s4 + PP2A
CaMKII_s1p_s2p_s3_s4 + PP2A <-> CaMKII_s1pPP2A_s2p_s3_s4 -> CaMKII_s1_s2p_s3_s4 + PP2A
CaMKII_s1p_s2p_s3_s4 + PP2A <-> CaMKII_s1p_s2pPP2A_s3_s4 -> CaMKII_s1p_s2_s3_s4 + PP2A
CaMKII_s1_s2pCaM3Ca_s3_s4 + PP2A <-> CaMKII_s1_s2pCaM3CaPP2A_s3_s4-> CaMKII_s1_s2CaM3Ca_s3_s4 + PP2A
CaMKII_s1pCaM3Ca_s2_s3_s4 + PP2A <-> CaMKII_s1pCaM3CaPP2A_s2_s3_s4-> CaMKII_s1CaM3Ca_s2_s3_s4 + PP2A
CaMKII_s1pp_s2_s3_s4 + PP2A <-> CaMKII_s1ppPP2A_s2_s3_s4 -> CaMKII_s1p_s2_s3_s4 + PP2A
CaMKII_s1_s2pp_s3_s4 + PP2A <-> CaMKII_s1_s2ppPP2A_s3_s4 -> CaMKII_s1_s2p_s3_s4 + PP2A
CaMKII_s1pp_s2p_s3_s4 + PP2A <-> CaMKII_s1ppPP2A_s2p_s3_s4 -> CaMKII_s1p_s2p_s3_s4 + PP2A
CaMKII_s1pp_s2p_s3_s4 + PP2A <-> CaMKII_s1pp_s2pPP2A_s3_s4 -> CaMKII_s1pp_s2_s3_s4 + PP2A
CaMKII_s1p_s2pp_s3_s4 + PP2A <-> CaMKII_s1pPP2A_s2pp_s3_s4 -> CaMKII_s1pPP2A_s2pp_s3_s4 + PP2A
CaMKII_s1p_s2pp_s3_s4 + PP2A <-> CaMKII_s1p_s2ppPP2A_s3_s4 -> CaMKII_s1p_s2p_s3_s4 + PP2A
CaMKII_s1pp_s2pCaM3Ca_s3_s4 + PP2A <-> CaMKII_s1ppPP2A_s2pCaM3Ca_s3_s4 -> CaMKII_s1p_s2pCaM3Ca_s3_s4 + PP2A
CaMKII_s1pp_s2pCaM3Ca_s3_s4 + PP2A <-> CaMKII_s1ppPP2A_s2pCaM3Ca_s3_s4 -> CaMKII_s1p_s2pCaM3Ca_s3_s4 + PP2A
CaMKII_s1pCaM3Ca_s2pp_s3_s4 + PP2A <-> CaMKII_s1pCaM3Ca_s2ppPP2A_s3_s4 -> CaMKII_s1pCaM3Ca_s2p_s3_s4 + PP2A
CaMKII_s1pCaM3Ca_s2pp_s3_s4 + PP2A <-> CaMKII_s1pCaM3CaPP2A_s2pp_s3_s4 -> CaMKII_s1CaM3Ca_s2pp_s3_s4 + PP2A
CaMKII_s1pp_s2CaM3Ca_s3_s4 + PP2A <-> CaMKII_s1ppPP2A_s2CaM3Ca_s3_s4 -> CaMKII_s1p_s2CaM3Ca + PP2A
CaMKII_s1CaM3Ca_s2pp_s3_s4 + PP2A <-> CaMKII_s1CaM3Ca_s2ppPP2A_s3_s4 -> CaMKII_s1CaM3Ca_s2p_s3_s4+ PP2A
CaMKII_s1pp_s2pp_s3_s4 + PP2A <-> CaMKII_s1ppPP2A_s2pp_s3_s4 -> CaMKII_s1p_s2pp_s3_s4 + PP2A
CaMKII_s1pp_s2pp_s3_s4 + PP2A <-> CaMKII_s1pp_s2ppPP2A_s3_s4 -> CaMKII_s1pp_s2p_s3_s4 + PP2A
CaMKII_s1_s2_s3pCaM3Ca_s4CaM3Ca + PP2A <-> CaMKII_s1_s2_s3pCaM3CaPP2A_s4CaM3Ca-> CaMKII_s1_s2_s3CaM3Ca_s4CaM3Ca + PP2A
CaMKII_s1_s2_s3CaM3Ca_s4pCaM3Ca + PP2A <-> CaMKII_s1_s2_s3CaM3Ca_s4pCaM3CaPP2A-> CaMKII_s1_s2_s3CaM3Ca_s4CaM3Ca + PP2A
CaMKII_s1_s2_s3pCaM3Ca_s4pCaM3Ca + PP2A <-> CaMKII_s1_s2_s3pCaM3CaPP2A_s4pCaM3Ca-> CaMKII_s1_s2_s3CaM3Ca_s4pCaM3Ca + PP2A
CaMKII_s1_s2_s3pCaM3Ca_s4pCaM3Ca + PP2A <-> CaMKII_s1_s2_s3pCaM3Ca_s4pCaM3CaPP2A-> CaMKII_s1_s2_s3pCaM3Ca_s4CaM3Ca + PP2A
CaMKII_s1_s2pCaM3Ca_s3CaM3Ca_s4 + PP2A <-> CaMKII_s1_s2pCaM3CaPP2A_s3CaM3Ca_s4-> CaMKII_s1_s2CaM3Ca_s3CaM3Ca_s4 + PP2A
CaMKII_s1_s2CaM3Ca_s3pCaM3Ca_s4 + PP2A <-> CaMKII_s1_s2CaM3Ca_s3pCaM3CaPP2A_s4-> CaMKII_s1_s2CaM3Ca_s3CaM3Ca_s4 + PP2A
CaMKII_s1_s2pCaM3Ca_s3pCaM3Ca_s4 + PP2A <-> CaMKII_s1_s2pCaM3CaPP2A_s3pCaM3Ca_s4-> CaMKII_s1_s2CaM3Ca_s3pCaM3Ca_s4 + PP2A
CaMKII_s1_s2pCaM3Ca_s3pCaM3Ca_s4 + PP2A <-> CaMKII_s1_s2pCaM3Ca_s3pCaM3CaPP2A_s4-> CaMKII_s1_s2pCaM3Ca_s3CaM3Ca_s4 + PP2A
CaMKII_s1pCaM3Ca_s2_s3_s4CaM3Ca + PP2A <-> CaMKII_s1pCaM3CaPP2A_s2_s3_s4CaM3Ca-> CaMKII_s1CaM3Ca_s2_s3_s4CaM3Ca + PP2A
CaMKII_s1CaM3Ca_s2_s3_s4pCaM3Ca + PP2A <-> CaMKII_s1CaM3Ca_s2_s3_s4pCaM3CaPP2A-> CaMKII_s1CaM3Ca_s2_s3_s4CaM3Ca + PP2A
CaMKII_s1pCaM3Ca_s2_s3_s4pCaM3Ca + PP2A <-> CaMKII_s1pCaM3CaPP2A_s2_s3_s4pCaM3Ca-> CaMKII_s1CaM3Ca_s2_s3_s4pCaM3Ca + PP2A
CaMKII_s1pCaM3Ca_s2_s3_s4pCaM3Ca + PP2A <-> CaMKII_s1pCaM3Ca_s2_s3_s4pCaM3CaPP2A-> CaMKII_s1pCaM3Ca_s2_s3_s4CaM3Ca + PP2A
Dephosphorylation of 3 subunits
CaMKII_s1_s2pCaM3Ca_s3pCaM3Ca_s4pCaM3Ca + PP2A <-> CaMKII_s1_s2pCaM3Ca_s3pCaM3Ca_s4pCaM3CaPP2A -> CaMKII_s1_s2pCaM3Ca_s3pCaM3Ca_s4CaM3Ca + PP2A
CaMKII_s1_s2pCaM3Ca_s3pCaM3Ca_s4pCaM3Ca + PP2A <-> CaMKII_s1_s2pCaM3Ca_s3pCaM3CaPP2A_s4pCaM3Ca -> CaMKII_s1_s2pCaM3Ca_s3CaM3Ca_s4pCaM3Ca + PP2A
CaMKII_s1_s2pCaM3Ca_s3pCaM3Ca_s4pCaM3Ca + PP2A <-> CaMKII_s1_s2pCaM3CaPP2A_s3pCaM3Ca_s4pCaM3Ca -> CaMKII_s1_s2CaM3Ca_s3pCaM3Ca_s4pCaM3Ca + PP2A
CaMKII_s1_s2pCaM3Ca_s3pCaM3Ca_s4p + PP2A <-> CaMKII_s1_s2pCaM3Ca_s3pCaM3Ca_s4pPP2A -> CaMKII_s1_s2pCaM3Ca_s3pCaM3Ca_s4 + PP2A
CaMKII_s1_s2pCaM3Ca_s3pCaM3Ca_s4p + PP2A <-> CaMKII_s1_s2pCaM3Ca_s3pCaM3CaPP2A_s4p -> CaMKII_s1_s2pCaM3Ca_s3CaM3Ca_s4p + PP2A
CaMKII_s1_s2pCaM3Ca_s3pCaM3Ca_s4p + PP2A <-> CaMKII_s1_s2pCaM3CaPP2A_s3pCaM3Ca_s4p -> CaMKII_s1_s2CaM3Ca_s3pCaM3Ca_s4p + PP2A
CaMKII_s1_s2pCaM3Ca_s3pCaM3Ca_s4pp + PP2A <-> CaMKII_s1_s2pCaM3Ca_s3pCaM3Ca_s4ppPP2A -> CaMKII_s1_s2pCaM3Ca_s3pCaM3Ca_s4p + PP2A
CaMKII_s1_s2pCaM3Ca_s3pCaM3Ca_s4pp + PP2A <-> CaMKII_s1_s2pCaM3Ca_s3pCaM3CaPP2A_s4pp -> CaMKII_s1_s2pCaM3Ca_s3CaM3Ca_s4pp + PP2A
CaMKII_s1_s2pCaM3Ca_s3pCaM3Ca_s4pp + PP2A <-> CaMKII_s1_s2pCaM3CaPP2A_s3pCaM3Ca_s4pp -> CaMKII_s1_s2CaM3Ca_s3pCaM3Ca_s4pp + PP2A
CaMKII_s1_s2pCaM3Ca_s3pCaM3Ca_s4pp + PP2A <-> CaMKII_s1_s2pCaM3Ca_s3pCaM3Ca_s4ppPP2A -> CaMKII_s1_s2pCaM3Ca_s3pCaM3Ca_s4p + PP2A
CaMKII_s1_s2pCaM3Ca_s3pCaM3Ca_s4pp + PP2A <-> CaMKII_s1_s2pCaM3Ca_s3pCaM3CaPP2A_s4pp -> CaMKII_s1_s2pCaM3Ca_s3CaM3Ca_s4pp + PP2A
CaMKII_s1_s2pCaM3Ca_s3pCaM3Ca_s4pp + PP2A <-> CaMKII_s1_s2pCaM3CaPP2A_s3pCaM3Ca_s4pp -> CaMKII_s1_s2CaM3Ca_s3pCaM3Ca_s4pp + PP2A
CaMKII_s1_s2pCaM3Ca_s3pp_s4pp + PP2A <-> CaMKII_s1_s2pCaM3Ca_s3pp_s4ppPP2A -> CaMKII_s1_s2pCaM3Ca_s3pp_s4p + PP2A
CaMKII_s1_s2pCaM3Ca_s3pp_s4pp + PP2A <-> CaMKII_s1_s2pCaM3Ca_s3ppPP2A_s4pp -> CaMKII_s1_s2pCaM3Ca_s3p_s4pp + PP2A
CaMKII_s1_s2pCaM3Ca_s3pp_s4pp + PP2A <-> CaMKII_s1_s2pCaM3CaPP2A_s3p_s4pp -> CaMKII_s1_s2CaM3Ca_s3p_s4pp + PP2A
CaMKII_s1_s2p_s3pp_s4pp + PP2A <-> CaMKII_s1_s2p_s3pp_s4ppPP2A -> CaMKII_s1_s2p_s3pp_s4p + PP2A
CaMKII_s1_s2p_s3pp_s4pp + PP2A <-> CaMKII_s1_s2p_s3ppPP2A_s4pp -> CaMKII_s1_s2p_s3p_s4pp + PP2A
CaMKII_s1_s2p_s3pp_s4pp + PP2A <-> CaMKII_s1_s2pPP2A_s3pp_s4pp -> CaMKII_s1_s2_s3pp_s4pp + PP2A
CaMKII_s1_s2pp_s3pp_s4pp + PP2A <-> CaMKII_s1_s2pp_s3pp_s4ppPP2A -> CaMKII_s1_s2pp_s3pp_s4p + PP2A
CaMKII_s1_s2pp_s3pp_s4pp + PP2A <-> CaMKII_s1_s2pp_s3ppPP2A_s4pp -> CaMKII_s1_s2pp_s3p_s4pp + PP2A
CaMKII_s1_s2pp_s3pp_s4pp + PP2A <-> CaMKII_s1_s2ppPP2A_s3pp_s4pp -> CaMKII_s1_s2p_s3pp_s4pp + PP2A
CaMKII_s1_s2p_s3p_s4pp + PP2A <-> CaMKII_s1_s2p_s3p_s4ppPP2A -> CaMKII_s1_s2p_s3p_s4p + PP2A
CaMKII_s1_s2p_s3p_s4pp + PP2A <-> CaMKII_s1_s2p_s3pPP2A_s4pp -> CaMKII_s1_s2p_s3_s4pp + PP2A
CaMKII_s1_s2p_s3p_s4pp + PP2A <-> CaMKII_s1_s2pPP2A_s3p_s4pp -> CaMKII_s1_s2_s3p_s4pp + PP2A
CaMKII_s1_s2pp_s3p_s4pp + PP2A <-> CaMKII_s1_s2pp_s3p_s4ppPP2A -> CaMKII_s1_s2pp_s3p_s4p + PP2A
CaMKII_s1_s2pp_s3p_s4pp + PP2A <-> CaMKII_s1_s2pp_s3pPP2A_s4pp -> CaMKII_s1_s2pp_s3_s4pp + PP2A
CaMKII_s1_s2pp_s3p_s4pp + PP2A <-> CaMKII_s1_s2ppPP2A_s3p_s4pp -> CaMKII_s1_s2p_s3p_s4pp + PP2A
CaMKII_s1_s2p_s3pCaM3Ca_s4pp + PP2A <-> CaMKII_s1_s2p_s3pCaM3Ca_s4ppPP2A -> CaMKII_s1_s2p_s3pCaM3Ca_s4p + PP2A
CaMKII_s1_s2p_s3pCaM3CaPP2A_s4pp + PP2A <-> CaMKII_s1_s2p_s3pCaM3Ca_s4pp -> CaMKII_s1_s2p_s3CaM3Ca_s4pp + PP2A
CaMKII_s1_s2p_s3pCaM3Ca_s4pp + PP2A <-> CaMKII_s1_s2pPP2A_s3pCaM3Ca_s4pp -> CaMKII_s1_s2_s3pCaM3Ca_s4pp + PP2A
CaMKII_s1_s2p_s3pCaM3Ca_s4pp + PP2A <-> CaMKII_s1_s2pPP2A_s3pCaM3Ca_s4pp -> CaMKII_s1_s2_s3pCaM3Ca_s4pp + PP2A
CaMKII_s1_s2pp_s3pCaM3Ca_s4pp + PP2A <-> CaMKII_s1_s2p_s3pCaM3CaPP2A_s4pp -> CaMKII_s1_s2p_s3CaM3Ca_s4pp + PP2A
CaMKII_s1_s2pp_s3pCaM3Ca_s4pp + PP2A <-> CaMKII_s1_s2ppPP2A_s3pCaM3Ca_s4pp -> CaMKII_s1_s2p_s3pCaM3Ca_s4pp + PP2A
CaMKII_s1_s2pCaM3Ca_s3p_s4p + PP2A <-> CaMKII_s1_s2pCaM3Ca_s3p_s4pPP2A -> CaMKII_s1_s2pCaM3Ca_s3p_s4 + PP2A
CaMKII_s1_s2pCaM3Ca_s3p_s4p + PP2A <-> CaMKII_s1_s2pCaM3Ca_s3pPP2A_s4p -> CaMKII_s1_s2pCaM3Ca_s3_s4p + PP2A
CaMKII_s1_s2pCaM3Ca_s3p_s4p + PP2A <-> CaMKII_s1_s2pCaM3CaPP2A_s3p_s4p -> CaMKII_s1_s2CaM3Ca_s3p_s4p + PP2A
CaMKII_s1_s2pCaM3Ca_s3pp_s4p + PP2A <-> CaMKII_s1_s2pCaM3Ca_s3pp_s4pPP2A -> CaMKII_s1_s2pCaM3Ca_s3pp_s4 + PP2A
CaMKII_s1_s2pCaM3Ca_s3pp_s4p + PP2A <-> CaMKII_s1_s2pCaM3Ca_s3ppPP2A_s4p -> CaMKII_s1_s2pCaM3Ca_s3p_s4p + PP2A
CaMKII_s1_s2pCaM3Ca_s3pp_s4p + PP2A <-> CaMKII_s1_s2pCaM3CaPP2A_s3pp_s4p -> CaMKII_s1_s2CaM3Ca_s3pp_s4p + PP2A
CaMKII_s1_s2p_s3pp_s4p + PP2A <-> CaMKII_s1_s2p_s3pp_s4pPP2A -> CaMKII_s1_s2p_s3pp_s4 + PP2A
CaMKII_s1_s2p_s3pp_s4p + PP2A <-> CaMKII_s1_s2p_s3ppPP2A_s4p -> CaMKII_s1_s2p_s3p_s4p + PP2A
CaMKII_s1_s2p_s3pp_s4p + PP2A <-> CaMKII_s1_s2pPP2A_s3pp_s4p -> CaMKII_s1_s2_s3pp_s4p + PP2A
CaMKII_s1_s2p_s3p_s4p + PP2A <-> CaMKII_s1_s2p_s3p_s4pPP2A -> CaMKII_s1_s2p_s3p_s4 + PP2A
CaMKII_s1_s2p_s3p_s4p + PP2A <-> CaMKII_s1_s2p_s3pPP2A_s4p -> CaMKII_s1_s2p_s3_s4p + PP2A
CaMKII_s1_s2p_s3p_s4p + PP2A <-> CaMKII_s1_s2pPP2A_s3p_s4p -> CaMKII_s1_s2_s3p_s4p + PP2A
CaMKII_s1_s2pp_s3p_s4p + PP2A <-> CaMKII_s1_s2pp_s3p_s4pPP2A -> CaMKII_s1_s2pp_s3p_s4 + PP2A
CaMKII_s1_s2pp_s3p_s4p + PP2A <-> CaMKII_s1_s2pp_s3pPP2A_s4p -> CaMKII_s1_s2pp_s3_s4p + PP2A
CaMKII_s1_s2pp_s3p_s4p + PP2A <-> CaMKII_s1_s2ppPP2A_s3p_s4p -> CaMKII_s1_s2p_s3p_s4p + PP2A
CaMKII_s1_s2pp_s3pp_s4p + PP2A <-> CaMKII_s1_s2pp_s3pp_s4pPP2A -> CaMKII_s1_s2pp_s3pp_s4 + PP2A
CaMKII_s1_s2pp_s3pp_s4p + PP2A <-> CaMKII_s1_s2pp_s3ppPP2A_s4p -> CaMKII_s1_s2pp_s3p_s4p + PP2A
CaMKII_s1_s2pp_s3pp_s4p + PP2A <-> CaMKII_s1_s2ppPP2A_s3pp_s4p -> CaMKII_s1_s2p_s3pp_s4p + PP2A
CaMKII_s1_s2p_s3pCaM3Ca_s4p + PP2A <-> CaMKII_s1_s2p_s3pCaM3Ca_s4pPP2A -> CaMKII_s1_s2p_s3pCaM3Ca_s4 + PP2A
CaMKII_s1_s2p_s3pCaM3Ca_s4p + PP2A <-> CaMKII_s1_s2p_s3pCaM3CaPP2A_s4p -> CaMKII_s1_s2p_s3CaM3Ca_s4p + PP2A
CaMKII_s1_s2p_s3pCaM3Ca_s4p + PP2A <-> CaMKII_s1_s2pPP2A_s3pCaM3Ca_s4p -> CaMKII_s1_s2_s3pCaM3Ca_s4p + PP2A
CaMKII_s1_s2pp_s3pCaM3Ca_s4p + PP2A <-> CaMKII_s1_s2pp_s3pCaM3Ca_s4pPP2A -> CaMKII_s1_s2pp_s3pCaM3Ca_s4 + PP2A
CaMKII_s1_s2pp_s3pCaM3Ca_s4p + PP2A <-> CaMKII_s1_s2pp_s3pCaM3CaPP2A_s4p -> CaMKII_s1_s2pp_s3CaM3Ca_s4p + PP2A
CaMKII_s1_s2pp_s3pCaM3Ca_s4p + PP2A <-> CaMKII_s1_s2ppPP2A_s3pCaM3Ca_s4p -> CaMKII_s1_s2p_s3pCaM3Ca_s4p + PP2A
CaMKII_s1_s2pCaM3Ca_s3p_s4pCaM3Ca + PP2A <-> CaMKII_s1_s2pCaM3Ca_s3p_s4pCaM3CaPP2A -> CaMKII_s1_s2pCaM3Ca_s3p_s4CaM3Ca + PP2A
CaMKII_s1_s2pCaM3Ca_s3p_s4pCaM3Ca + PP2A <-> CaMKII_s1_s2pCaM3Ca_s3pPP2A_s4pCaM3Ca -> CaMKII_s1_s2pCaM3Ca_s3_s4pCaM3Ca + PP2A
CaMKII_s1_s2pCaM3Ca_s3p_s4pCaM3Ca + PP2A <-> CaMKII_s1_s2pCaM3CaPP2A_s3p_s4pCaM3Ca -> CaMKII_s1_s2CaM3Ca_s3p_s4pCaM3Ca + PP2A
CaMKII_s1_s2pCaM3Ca_s3pp_s4pCaM3Ca + PP2A <-> CaMKII_s1_s2pCaM3Ca_s3pp_s4pCaM3CaPP2A -> CaMKII_s1_s2pCaM3Ca_s3pp_s4CaM3Ca + PP2A
CaMKII_s1_s2pCaM3Ca_s3pp_s4pCaM3Ca + PP2A <-> CaMKII_s1_s2pCaM3Ca_s3ppPP2A_s4pCaM3Ca -> CaMKII_s1_s2pCaM3Ca_s3p_s4pCaM3Ca + PP2A
CaMKII_s1_s2pCaM3Ca_s3pp_s4pCaM3Ca + PP2A <-> CaMKII_s1_s2pCaM3CaPP2A_s3pp_s4pCaM3Ca -> CaMKII_s1_s2CaM3Ca_s3pp_s4pCaM3Ca + PP2A
CaMKII_s1_s2p_s3pp_s4pCaM3Ca + PP2A <-> CaMKII_s1_s2p_s3pp_s4pCaM3CaPP2A -> CaMKII_s1_s2p_s3pp_s4CaM3Ca + PP2A
CaMKII_s1_s2p_s3pp_s4pCaM3Ca + PP2A <-> CaMKII_s1_s2p_s3ppPP2A_s4pCaM3Ca -> CaMKII_s1_s2p_s3p_s4pCaM3Ca + PP2A
CaMKII_s1_s2p_s3pp_s4pCaM3Ca + PP2A <-> CaMKII_s1_s2pPP2A_s3pp_s4pCaM3Ca -> CaMKII_s1_s2_s3pp_s4pCaM3Ca + PP2A
CaMKII_s1_s2p_s3pCaM3Ca_s4pCaM3Ca + PP2A <-> CaMKII_s1_s2p_s3pCaM3Ca_s4pCaM3CaPP2A -> CaMKII_s1_s2p_s3pCaM3Ca_s4CaM3Ca + PP2A
CaMKII_s1_s2p_s3pCaM3Ca_s4pCaM3Ca + PP2A <-> CaMKII_s1_s2p_s3pCaM3CaPP2A_s4pCaM3Ca -> CaMKII_s1_s2p_s3CaM3Ca_s4pCaM3Ca + PP2A
CaMKII_s1_s2p_s3pCaM3Ca_s4pCaM3Ca + PP2A <-> CaMKII_s1_s2pPP2A_s3pCaM3Ca_s4pCaM3Ca -> CaMKII_s1_s2_s3pCaM3Ca_s4pCaM3Ca + PP2A
CaMKII_s1_s2pp_s3p_s4pCaM3Ca + PP2A <-> CaMKII_s1_s2pp_s3p_s4pCaM3CaPP2A -> CaMKII_s1_s2pp_s3p_s4CaM3Ca + PP2A
CaMKII_s1_s2pp_s3p_s4pCaM3Ca + PP2A <-> CaMKII_s1_s2pp_s3pPP2A_s4pCaM3Ca -> CaMKII_s1_s2pp_s3_s4pCaM3Ca + PP2A
CaMKII_s1_s2pp_s3p_s4pCaM3Ca + PP2A <-> CaMKII_s1_s2ppPP2A_s3p_s4pCaM3Ca -> CaMKII_s1_s2p_s3p_s4pCaM3Ca + PP2A
CaMKII_s1_s2p_s3pCaM3Ca_s4pCaM3Ca + PP2A <-> CaMKII_s1_s2p_s3pCaM3Ca_s4pCaM3CaPP2A -> CaMKII_s1_s2p_s3pCaM3Ca_s4CaM3Ca + PP2A
CaMKII_s1_s2p_s3pCaM3Ca_s4pCaM3Ca + PP2A <-> CaMKII_s1_s2p_s3pCaM3CaPP2A_s4pCaM3Ca -> CaMKII_s1_s2p_s3CaM3Ca_s4pCaM3Ca + PP2A
CaMKII_s1_s2p_s3pCaM3Ca_s4pCaM3Ca + PP2A <-> CaMKII_s1_s2pPP2A_s3pCaM3Ca_s4pCaM3Ca -> CaMKII_s1_s2_s3pCaM3Ca_s4pCaM3Ca + PP2A
CaMKII_s1_s2pp_s3pCaM3Ca_s4pCaM3Ca + PP2A <-> CaMKII_s1_s2pp_s3pCaM3Ca_s4pCaM3CaPP2A -> CaMKII_s1_s2pp_s3pCaM3Ca_s4CaM3Ca + PP2A
CaMKII_s1_s2pp_s3pCaM3Ca_s4pCaM3Ca + PP2A <-> CaMKII_s1_s2pp_s3pCaM3CaPP2A_s4pCaM3Ca -> CaMKII_s1_s2pp_s3CaM3Ca_s4pCaM3Ca + PP2A
CaMKII_s1_s2pp_s3pCaM3Ca_s4pCaM3Ca + PP2A <-> CaMKII_s1_s2ppPP2A_s3pCaM3Ca_s4pCaM3Ca -> CaMKII_s1_s2p_s3pCaM3Ca_s4pCaM3Ca + PP2A
Dephosphorylation of 4 subunits
CaMKII_s1CaM3Ca_s2pCaM3Ca_s3pCaM3Ca_s4pCaM3Ca + PP2A <-> CaMKII_s1CaM3Ca_s2pCaM3CaPP2A_s3pCaM3Ca_s4pCaM3Ca-> CaMKII_s1CaM3Ca_s2CaM3Ca_s3pCaM3Ca_s4pCaM3Ca + PP2A
CaMKII_s1CaM3Ca_s2pCaM3Ca_s3pCaM3Ca_s4CaM3Ca + PP2A <-> CaMKII_s1CaM3Ca_s2pCaM3Ca_s3pCaM3Ca_s4pCaM3CaPP2A-> CaMKII_s1CaM3Ca_s2pCaM3Ca_s3pCaM3Ca_s4CaM3Ca + PP2A
CaMKII_s1pCaM3Ca_s2CaM3Ca_s3pCaM3Ca_s4pCaM3Ca + PP2A <-> CaMKII_s1pCaM3CaPP2A_s2CaM3Ca_s3pCaM3Ca_s4pCaM3Ca-> CaMKII_s1CaM3Ca_s2CaM3Ca_s3pCaM3Ca_s4pCaM3Ca + PP2A
CaMKII_s1pCaM3Ca_s2CaM3Ca_s3pCaM3Ca_s4pCaM3Ca + PP2A <-> CaMKII_s1pCaM3Ca_s2CaM3Ca_s3pCaM3CaPP2A_s4pCaM3Ca-> CaMKII_s1pCaM3Ca_s2CaM3Ca_s3CaM3Ca_s4pCaM3Ca + PP2A
CaMKII_s1pCaM3Ca_s2pCaM3Ca_s3CaM3Ca_s4pCaM3Ca + PP2A <-> CaMKII_s1pCaM3Ca_s2pCaM3CaPP2A_s3CaM3Ca_s4pCaM3Ca-> CaMKII_s1pCaM3Ca_s2CaM3Ca_s3CaM3Ca_s4pCaM3Ca + PP2A
CaMKII_s1pCaM3Ca_s2pCaM3Ca_s3CaM3Ca_s4pCaM3Ca + PP2A <-> CaMKII_s1pCaM3Ca_s2pCaM3Ca_s3CaM3Ca_s4pCaM3CaPP2A-> CaMKII_s1pCaM3Ca_s2pCaM3Ca_s3CaM3Ca_s4CaM3Ca + PP2A
CaMKII_s1pCaM3Ca_s2pCaM3Ca_s3pCaM3Ca_s4CaM3Ca + PP2A <-> CaMKII_s1pCaM3CaPP2A_s2pCaM3Ca_s3pCaM3Ca_s4CaM3Ca-> CaMKII_s1CaM3Ca_s2pCaM3Ca_s3pCaM3Ca_s4CaM3Ca + PP2A
CaMKII_s1pCaM3Ca_s2pCaM3Ca_s3pCaM3Ca_s4CaM3Ca + PP2A <-> CaMKII_s1pCaM3Ca_s2pCaM3Ca_s3pCaM3CaPP2A_s4CaM3Ca-> CaMKII_s1pCaM3Ca_s2pCaM3Ca_s3CaM3Ca_s4CaM3Ca + PP2A
CaMKII_s1pCaM3Ca_s2pCaM3Ca_s3pCaM3Ca_s4pCaM3Ca + PP2A <-> CaMKII_s1pCaM3CaPP2A_s2pCaM3Ca_s3pCaM3Ca_s4pCaM3Ca-> CaMKII_s1CaM3Ca_s2pCaM3Ca_s3pCaM3Ca_s4pCaM3Ca + PP2A
CaMKII_s1pCaM3Ca_s2pCaM3Ca_s3pCaM3Ca_s4pCaM3Ca + PP2A <-> CaMKII_s1pCaM3Ca_s2pCaM3CaPP2A_s3pCaM3Ca_s4pCaM3Ca-> CaMKII_s1pCaM3Ca_s2CaM3Ca_s3pCaM3Ca_s4pCaM3Ca + PP2A
CaMKII_s1pCaM3Ca_s2pCaM3Ca_s3pCaM3Ca_s4pCaM3Ca + PP2A <-> CaMKII_s1pCaM3Ca_s2pCaM3Ca_s3pCaM3CaPP2A_s4pCaM3Ca-> CaMKII_s1pCaM3Ca_s2pCaM3Ca_s3CaM3Ca_s4pCaM3Ca + PP2A
CaMKII_s1pCaM3Ca_s2pCaM3Ca_s3pCaM3Ca_s4pCaM3Ca + PP2A <-> CaMKII_s1pCaM3Ca_s2pCaM3Ca_s3pCaM3Ca_s4pCaM3CaPP2A-> CaMKII_s1pCaM3Ca_s2pCaM3Ca_s3pCaM3Ca_s4CaM3Ca + PP2A
CaMKII_s1pCaM3Ca_s2pCaM3Ca_s3pCaM3Ca_s4p + PP2A <-> CaMKII_s1pCaM3CaPP2A_s2pCaM3Ca_s3pCaM3Ca_s4p-> CaMKII_s1CaM3Ca_s2pCaM3Ca_s3pCaM3Ca_s4p + PP2A
CaMKII_s1pCaM3Ca_s2pCaM3Ca_s3pCaM3Ca_s4p + PP2A <-> CaMKII_s1pCaM3Ca_s2pCaM3CaPP2A_s3pCaM3Ca_s4p-> CaMKII_s1pCaM3Ca_s2CaM3Ca_s3pCaM3Ca_s4p + PP2A
CaMKII_s1pCaM3Ca_s2pCaM3Ca_s3pCaM3Ca_s4p + PP2A <-> CaMKII_s1pCaM3Ca_s2pCaM3Ca_s3pCaM3CaPP2A_s4p-> CaMKII_s1pCaM3Ca_s2pCaM3Ca_s3CaM3Ca_s4p + PP2A
CaMKII_s1pCaM3Ca_s2pCaM3Ca_s3pCaM3Ca_s4p + PP2A <-> CaMKII_s1pCaM3Ca_s2pCaM3Ca_s3pCaM3Ca_s4pPP2A-> CaMKII_s1pCaM3Ca_s2pCaM3Ca_s3pCaM3Ca_s4 + PP2A
CaMKII_s1pCaM3Ca_s2pCaM3Ca_s3pCaM3Ca_s4pp + PP2A <-> CaMKII_s1pCaM3CaPP2A_s2pCaM3Ca_s3pCaM3Ca_s4pp-> CaMKII_s1CaM3Ca_s2pCaM3Ca_s3pCaM3Ca_s4pp + PP2A
CaMKII_s1pCaM3Ca_s2pCaM3Ca_s3pCaM3Ca_s4pp + PP2A <-> CaMKII_s1pCaM3Ca_s2pCaM3CaPP2A_s3pCaM3Ca_s4pp-> CaMKII_s1pCaM3Ca_s2CaM3Ca_s3pCaM3Ca_s4pp + PP2A
CaMKII_s1pCaM3Ca_s2pCaM3Ca_s3pCaM3Ca_s4pp + PP2A <-> CaMKII_s1pCaM3Ca_s2pCaM3Ca_s3pCaM3CaPP2A_s4pp-> CaMKII_s1pCaM3Ca_s2pCaM3Ca_s3CaM3Ca_s4pp + PP2A
CaMKII_s1pCaM3Ca_s2pCaM3Ca_s3pCaM3Ca_s4pp + PP2A <-> CaMKII_s1pCaM3Ca_s2pCaM3Ca_s3pCaM3Ca_s4ppPP2A-> CaMKII_s1pCaM3Ca_s2pCaM3Ca_s3pCaM3Ca_s4p + PP2A
CaMKII_s1pCaM3Ca_s2pCaM3Ca_s3p_s4pp + PP2A <-> CaMKII_s1pCaM3CaPP2A_s2pCaM3Ca_s3p_s4pp-> CaMKII_s1CaM3Ca_s2pCaM3Ca_s3p_s4pp + PP2A
CaMKII_s1pCaM3Ca_s2pCaM3Ca_s3p_s4pp + PP2A <-> CaMKII_s1pCaM3Ca_s2pCaM3CaPP2A_s3p_s4pp-> CaMKII_s1pCaM3Ca_s2CaM3Ca_s3p_s4pp + PP2A
CaMKII_s1pCaM3Ca_s2pCaM3Ca_s3p_s4pp + PP2A <-> CaMKII_s1pCaM3Ca_s2pCaM3Ca_s3pPP2A_s4pp-> CaMKII_s1pCaM3Ca_s2pCaM3Ca_s3_s4pp + PP2A
CaMKII_s1pCaM3Ca_s2pCaM3Ca_s3p_s4pp + PP2A <-> CaMKII_s1pCaM3Ca_s2pCaM3Ca_s3p_s4ppPP2A-> CaMKII_s1pCaM3Ca_s2pCaM3Ca_s3p_s4p + PP2A
CaMKII_s1pCaM3Ca_s2pCaM3Ca_s3pp_s4pp + PP2A <-> CaMKII_s1pCaM3CaPP2A_s2pCaM3Ca_s3pp_s4pp-> CaMKII_s1CaM3Ca_s2pCaM3Ca_s3pp_s4pp + PP2A
CaMKII_s1pCaM3Ca_s2pCaM3Ca_s3pp_s4pp + PP2A <-> CaMKII_s1pCaM3Ca_s2pCaM3CaPP2A_s3pp_s4pp-> CaMKII_s1pCaM3Ca_s2CaM3Ca_s3pp_s4pp + PP2A
CaMKII_s1pCaM3Ca_s2pCaM3Ca_s3pp_s4pp + PP2A <-> CaMKII_s1pCaM3Ca_s2pCaM3Ca_s3ppPP2A_s4pp-> CaMKII_s1pCaM3Ca_s2pCaM3Ca_s3p_s4pp + PP2A
CaMKII_s1pCaM3Ca_s2pCaM3Ca_s3pp_s4pp + PP2A <-> CaMKII_s1pCaM3Ca_s2pCaM3Ca_s3pp_s4ppPP2A-> CaMKII_s1pCaM3Ca_s2pCaM3Ca_s3pp_s4p + PP2A
CaMKII_s1pCaM3Ca_s2p_s3pp_s4pp + PP2A <-> CaMKII_s1pCaM3CaPP2A_s2p_s3pp_s4pp-> CaMKII_s1CaM3Ca_s2p_s3pp_s4pp + PP2A
CaMKII_s1pCaM3Ca_s2p_s3pp_s4pp + PP2A <-> CaMKII_s1pCaM3Ca_s2pPP2A_s3pp_s4pp-> CaMKII_s1pCaM3Ca_s2_s3pp_s4pp + PP2A
CaMKII_s1pCaM3Ca_s2p_s3pp_s4pp + PP2A <-> CaMKII_s1pCaM3Ca_s2p_s3ppPP2A_s4pp-> CaMKII_s1pCaM3Ca_s2p_s3p_s4pp + PP2A
CaMKII_s1pCaM3Ca_s2p_s3pp_s4pp + PP2A <-> CaMKII_s1pCaM3Ca_s2p_s3pp_s4ppPP2A-> CaMKII_s1pCaM3Ca_s2p_s3pp_s4p + PP2A
CaMKII_s1pCaM3Ca_s2pp_s3pp_s4pp + PP2A <-> CaMKII_s1pCaM3CaPP2A_s2pp_s3pp_s4pp-> CaMKII_s1CaM3Ca_s2pp_s3pp_s4pp + PP2A
CaMKII_s1pCaM3Ca_s2pp_s3pp_s4pp + PP2A <-> CaMKII_s1pCaM3Ca_s2ppPP2A_s3pp_s4pp-> CaMKII_s1pCaM3Ca_s2p_s3pp_s4pp + PP2A
CaMKII_s1pCaM3Ca_s2pp_s3pp_s4pp + PP2A <-> CaMKII_s1pCaM3Ca_s2pp_s3ppPP2A_s4pp-> CaMKII_s1pCaM3Ca_s2pp_s3p_s4pp + PP2A
CaMKII_s1pCaM3Ca_s2pp_s3pp_s4pp + PP2A <-> CaMKII_s1pCaM3Ca_s2pp_s3pp_s4ppPP2A-> CaMKII_s1pCaM3Ca_s2pp_s3pp_s4p + PP2A
CaMKII_s1p_s2p_s3pp_s4pp + PP2A <-> CaMKII_s1pPP2A_s2p_s3pp_s4pp-> CaMKII_s1_s2p_s3pp_s4pp + PP2A
CaMKII_s1p_s2p_s3pp_s4pp + PP2A <-> CaMKII_s1p_s2pPP2A_s3pp_s4pp-> CaMKII_s1p_s2_s3pp_s4pp + PP2A
CaMKII_s1p_s2p_s3pp_s4pp + PP2A <-> CaMKII_s1p_s2p_s3ppPP2A_s4pp-> CaMKII_s1p_s2p_s3p_s4pp + PP2A
CaMKII_s1p_s2p_s3pp_s4pp + PP2A <-> CaMKII_s1p_s2p_s3pp_s4ppPP2A-> CaMKII_s1p_s2p_s3pp_s4p + PP2A
CaMKII_s1p_s2pp_s3pp_s4pp + PP2A <-> CaMKII_s1pPP2A_s2pp_s3pp_s4pp-> CaMKII_s1_s2pp_s3pp_s4pp + PP2A
CaMKII_s1p_s2pp_s3pp_s4pp + PP2A <-> CaMKII_s1p_s2ppPP2A_s3pp_s4pp-> CaMKII_s1p_s2p_s3pp_s4pp + PP2A
CaMKII_s1p_s2pp_s3pp_s4pp + PP2A <-> CaMKII_s1p_s2pp_s3ppPP2A_s4pp-> CaMKII_s1p_s2pp_s3p_s4pp + PP2A
CaMKII_s1p_s2pp_s3pp_s4pp + PP2A <-> CaMKII_s1p_s2pp_s3pp_s4ppPP2A-> CaMKII_s1p_s2pp_s3pp_s4p + PP2A
CaMKII_s1pp_s2pp_s3pp_s4pp + PP2A <-> CaMKII_s1ppPP2A_s2pp_s3pp_s4pp-> CaMKII_s1p_s2pp_s3pp_s4pp + PP2A
CaMKII_s1p_s2pp_s3pp_s4pp + PP2A <-> CaMKII_s1p_s2pp_s3pp_s4ppPP2A-> CaMKII_s1p_s2pp_s3pp_s4p + PP2A
CaMKII_s1pp_s2pp_s3pp_s4pp + PP2A <-> CaMKII_s1pp_s2pp_s3ppPP2A_s4pp-> CaMKII_s1pp_s2pp_s3p_s4pp + PP2A
CaMKII_s1pp_s2pp_s3pp_s4pp + PP2A <-> CaMKII_s1pp_s2pp_s3pp_s4ppPP2A-> CaMKII_s1pp_s2pp_s3pp_s4p + PP2A
CaMKII_s1p_s2pCaM3Ca_s3pp_s4pp + PP2A <-> CaMKII_s1pPP2A_s2pCaM3Ca_s3pp_s4pp-> CaMKII_s1_s2pCaM3Ca_s3pp_s4pp + PP2A
CaMKII_s1p_s2pCaM3Ca_s3pp_s4pp + PP2A <-> CaMKII_s1p_s2pCaM3CaPP2A_s3pp_s4pp-> CaMKII_s1p_s2CaM3Ca_s3pp_s4pp + PP2A
CaMKII_s1p_s2pCaM3Ca_s3pp_s4pp + PP2A <-> CaMKII_s1p_s2pCaM3Ca_s3ppPP2A_s4pp-> CaMKII_s1p_s2pCaM3Ca_s3p_s4pp + PP2A
CaMKII_s1p_s2pCaM3Ca_s3pp_s4pp + PP2A <-> CaMKII_s1p_s2pCaM3Ca_s3pp_s4ppPP2A-> CaMKII_s1p_s2pCaM3Ca_s3pp_s4p + PP2A
CaMKII_s1pp_s2pCaM3Ca_s3pp_s4pp + PP2A <-> CaMKII_s1ppPP2A_s2pCaM3Ca_s3pp_s4pp-> CaMKII_s1p_s2pCaM3Ca_s3pp_s4pp + PP2A
CaMKII_s1pp_s2pCaM3Ca_s3pp_s4pp + PP2A <-> CaMKII_s1pp_s2pCaM3CaPP2A_s3pp_s4pp-> CaMKII_s1pp_s2CaM3Ca_s3pp_s4pp + PP2A
CaMKII_s1pp_s2pCaM3Ca_s3pp_s4pp + PP2A <-> CaMKII_s1pp_s2pCaM3Ca_s3ppPP2A_s4pp-> CaMKII_s1pp_s2pCaM3Ca_s3p_s4pp + PP2A
CaMKII_s1pp_s2pCaM3Ca_s3pp_s4pp + PP2A <-> CaMKII_s1pp_s2pCaM3Ca_s3pp_s4ppPP2A-> CaMKII_s1pp_s2pCaM3Ca_s3pp_s4p + PP2A
CaMKII_s1pCaM3Ca_s2p_s3p_s4pp + PP2A <-> CaMKII_s1pCaM3CaPP2A_s2p_s3p_s4pp-> CaMKII_s1CaM3Ca_s2p_s3p_s4pp + PP2A
CaMKII_s1pCaM3Ca_s2p_s3p_s4pp + PP2A <-> CaMKII_s1pCaM3Ca_s2pPP2A_s3p_s4pp-> CaMKII_s1pCaM3Ca_s2_s3p_s4pp + PP2A
CaMKII_s1pCaM3Ca_s2p_s3p_s4pp + PP2A <-> CaMKII_s1pCaM3Ca_s2p_s3pPP2A_s4pp-> CaMKII_s1pCaM3Ca_s2p_s3_s4pp + PP2A
CaMKII_s1pCaM3Ca_s2p_s3p_s4pp + PP2A <-> CaMKII_s1pCaM3Ca_s2p_s3p_s4ppPP2A-> CaMKII_s1pCaM3Ca_s2p_s3p_s4p + PP2A
CaMKII_s1pCaM3Ca_s2pp_s3p_s4pp + PP2A <-> CaMKII_s1pCaM3CaPP2A_s2pp_s3p_s4pp-> CaMKII_s1CaM3Ca_s2pp_s3p_s4pp + PP2A
CaMKII_s1pCaM3Ca_s2pp_s3p_s4pp + PP2A <-> CaMKII_s1pCaM3Ca_s2ppPP2A_s3p_s4pp-> CaMKII_s1pCaM3Ca_s2p_s3p_s4pp + PP2A
CaMKII_s1pCaM3Ca_s2pp_s3p_s4pp + PP2A <-> CaMKII_s1pCaM3Ca_s2pp_s3pPP2A_s4pp-> CaMKII_s1pCaM3Ca_s2pp_s3_s4pp + PP2A
CaMKII_s1pCaM3Ca_s2pp_s3p_s4pp + PP2A <-> CaMKII_s1pCaM3Ca_s2pp_s3p_s4ppPP2A-> CaMKII_s1pCaM3Ca_s2pp_s3p_s4p + PP2A
CaMKII_s1p_s2pp_s3p_s4pp + PP2A <-> CaMKII_s1pPP2A_s2pp_s3p_s4pp-> CaMKII_s1_s2pp_s3p_s4pp + PP2A
CaMKII_s1p_s2pp_s3p_s4pp + PP2A <-> CaMKII_s1p_s2ppPP2A_s3p_s4pp-> CaMKII_s1p_s2p_s3p_s4pp + PP2A
CaMKII_s1p_s2pp_s3p_s4pp + PP2A <-> CaMKII_s1p_s2pp_s3pPP2A_s4pp-> CaMKII_s1p_s2pp_s3_s4pp + PP2A
CaMKII_s1p_s2pp_s3p_s4pp + PP2A <-> CaMKII_s1p_s2pp_s3p_s4ppPP2A-> CaMKII_s1p_s2pp_s3p_s4p + PP2A
CaMKII_s1pp_s2pp_s3p_s4pp + PP2A <-> CaMKII_s1ppPP2A_s2pp_s3p_s4pp-> CaMKII_s1p_s2pp_s3p_s4pp + PP2A
CaMKII_s1pp_s2pp_s3p_s4pp + PP2A <-> CaMKII_s1pp_s2ppPP2A_s3p_s4pp-> CaMKII_s1pp_s2p_s3p_s4pp + PP2A
CaMKII_s1pp_s2pp_s3p_s4pp + PP2A <-> CaMKII_s1pp_s2pp_s3pPP2A_s4pp-> CaMKII_s1pp_s2pp_s3_s4pp + PP2A
CaMKII_s1pp_s2pp_s3p_s4pp + PP2A <-> CaMKII_s1pp_s2pp_s3p_s4ppPP2A-> CaMKII_s1pp_s2pp_s3p_s4p + PP2A
CaMKII_s1p_s2p_s3p_s4pp + PP2A <-> CaMKII_s1pPP2A_s2p_s3p_s4pp-> CaMKII_s1_s2p_s3p_s4pp + PP2A
CaMKII_s1p_s2p_s3p_s4pp + PP2A <-> CaMKII_s1p_s2pPP2A_s3p_s4pp-> CaMKII_s1p_s2_s3p_s4pp + PP2A
CaMKII_s1p_s2p_s3p_s4pp + PP2A <-> CaMKII_s1p_s2p_s3pPP2A_s4pp-> CaMKII_s1p_s2p_s3_s4pp + PP2A
CaMKII_s1p_s2p_s3p_s4pp + PP2A <-> CaMKII_s1p_s2p_s3p_s4ppPP2A-> CaMKII_s1p_s2p_s3p_s4p + PP2A
CaMKII_s1pp_s2p_s3p_s4pp + PP2A <-> CaMKII_s1ppPP2A_s2p_s3p_s4pp-> CaMKII_s1p_s2p_s3p_s4pp + PP2A
CaMKII_s1pp_s2p_s3p_s4pp + PP2A <-> CaMKII_s1pp_s2pPP2A_s3p_s4pp-> CaMKII_s1pp_s2_s3p_s4pp + PP2A
CaMKII_s1pp_s2p_s3p_s4pp + PP2A <-> CaMKII_s1pp_s2p_s3pPP2A_s4pp-> CaMKII_s1pp_s2p_s3_s4pp + PP2A
CaMKII_s1pp_s2p_s3p_s4pp + PP2A <-> CaMKII_s1pp_s2p_s3p_s4ppPP2A-> CaMKII_s1pp_s2p_s3p_s4p + PP2A
CaMKII_s1p_s2pCaM3Ca_s3p_s4pp + PP2A <-> CaMKII_s1pPP2A_s2pCaM3Ca_s3p_s4pp-> CaMKII_s1_s2pCaM3Ca_s3p_s4pp + PP2A
CaMKII_s1p_s2pCaM3Ca_s3p_s4pp + PP2A <-> CaMKII_s1p_s2pCaM3CaPP2A_s3p_s4pp-> CaMKII_s1p_s2CaM3Ca_s3p_s4pp + PP2A
CaMKII_s1p_s2pCaM3Ca_s3p_s4pp + PP2A <-> CaMKII_s1p_s2pCaM3Ca_s3pPP2A_s4pp-> CaMKII_s1p_s2pCaM3Ca_s3_s4pp + PP2A
CaMKII_s1p_s2pCaM3Ca_s3p_s4pp + PP2A <-> CaMKII_s1p_s2pCaM3Ca_s3p_s4ppPP2A-> CaMKII_s1p_s2pCaM3Ca_s3p_s4p + PP2A
CaMKII_s1pp_s2pCaM3Ca_s3p_s4pp + PP2A <-> CaMKII_s1ppPP2A_s2pCaM3Ca_s3p_s4pp-> CaMKII_s1p_s2pCaM3Ca_s3p_s4pp + PP2A
CaMKII_s1pp_s2pCaM3Ca_s3p_s4pp + PP2A <-> CaMKII_s1pp_s2pCaM3CaPP2A_s3p_s4pp-> CaMKII_s1pp_s2CaM3Ca_s3p_s4pp + PP2A
CaMKII_s1pp_s2pCaM3Ca_s3p_s4pp + PP2A <-> CaMKII_s1pp_s2pCaM3Ca_s3pPP2A_s4pp-> CaMKII_s1pp_s2pCaM3Ca_s3_s4pp + PP2A
CaMKII_s1pp_s2pCaM3Ca_s3p_s4pp + PP2A <-> CaMKII_s1pp_s2pCaM3Ca_s3p_s4ppPP2A-> CaMKII_s1pp_s2pCaM3Ca_s3p_s4p + PP2A
CaMKII_s1pCaM3Ca_s2p_s3pCaM3Ca_s4pp + PP2A <-> CaMKII_s1pCaM3CaPP2A_s2p_s3pCaM3Ca_s4pp-> CaMKII_s1CaM3Ca_s2p_s3pCaM3Ca_s4pp + PP2A
CaMKII_s1pCaM3Ca_s2p_s3pCaM3Ca_s4pp + PP2A <-> CaMKII_s1pCaM3Ca_s2pPP2A_s3pCaM3Ca_s4pp-> CaMKII_s1pCaM3Ca_s2_s3pCaM3Ca_s4pp + PP2A
CaMKII_s1pCaM3Ca_s2p_s3pCaM3Ca_s4pp + PP2A <-> CaMKII_s1pCaM3Ca_s2p_s3pCaM3CaPP2A_s4pp-> CaMKII_s1pCaM3Ca_s2p_s3CaM3Ca_s4pp + PP2A
CaMKII_s1pCaM3Ca_s2p_s3pCaM3Ca_s4pp + PP2A <-> CaMKII_s1pCaM3Ca_s2p_s3pCaM3Ca_s4ppPP2A-> CaMKII_s1pCaM3Ca_s2p_s3pCaM3Ca_s4p + PP2A
CaMKII_s1pCaM3Ca_s2pp_s3pCaM3Ca_s4pp + PP2A <-> CaMKII_s1pCaM3CaPP2A_s2pp_s3pCaM3Ca_s4pp-> CaMKII_s1CaM3Ca_s2pp_s3pCaM3Ca_s4pp + PP2A
CaMKII_s1pCaM3Ca_s2pp_s3pCaM3Ca_s4pp + PP2A <-> CaMKII_s1pCaM3Ca_s2ppPP2A_s3pCaM3Ca_s4pp-> CaMKII_s1pCaM3Ca_s2p_s3pCaM3Ca_s4pp + PP2A
CaMKII_s1pCaM3Ca_s2pp_s3pCaM3Ca_s4pp + PP2A <-> CaMKII_s1pCaM3Ca_s2pp_s3pCaM3CaPP2A_s4pp-> CaMKII_s1pCaM3Ca_s2pp_s3CaM3Ca_s4pp + PP2A
CaMKII_s1pCaM3Ca_s2pp_s3pCaM3Ca_s4pp + PP2A <-> CaMKII_s1pCaM3Ca_s2pp_s3pCaM3Ca_s4ppPP2A-> CaMKII_s1pCaM3Ca_s2pp_s3pCaM3Ca_s4p + PP2A
CaMKII_s1p_s2pp_s3pCaM3Ca_s4pp + PP2A <-> CaMKII_s1pPP2A_s2pp_s3pCaM3Ca_s4pp-> CaMKII_s1_s2pp_s3pCaM3Ca_s4pp + PP2A
CaMKII_s1p_s2pp_s3pCaM3Ca_s4pp + PP2A <-> CaMKII_s1p_s2ppPP2A_s3pCaM3Ca_s4pp-> CaMKII_s1p_s2p_s3pCaM3Ca_s4pp + PP2A
CaMKII_s1p_s2pp_s3pCaM3Ca_s4pp + PP2A <-> CaMKII_s1p_s2pp_s3pCaM3CaPP2A_s4pp-> CaMKII_s1p_s2pp_s3CaM3Ca_s4pp + PP2A
CaMKII_s1p_s2pp_s3pCaM3Ca_s4pp + PP2A <-> CaMKII_s1p_s2pp_s3pCaM3Ca_s4ppPP2A-> CaMKII_s1p_s2pp_s3pCaM3Ca_s4p + PP2A
CaMKII_s1p_s2p_s3pCaM3Ca_s4pp + PP2A <-> CaMKII_s1pPP2A_s2p_s3pCaM3Ca_s4pp-> CaMKII_s1_s2p_s3pCaM3Ca_s4pp + PP2A
CaMKII_s1p_s2p_s3pCaM3Ca_s4pp + PP2A <-> CaMKII_s1p_s2pPP2A_s3pCaM3Ca_s4pp-> CaMKII_s1p_s2_s3pCaM3Ca_s4pp + PP2A
CaMKII_s1p_s2p_s3pCaM3Ca_s4pp + PP2A <-> CaMKII_s1p_s2p_s3pCaM3CaPP2A_s4pp-> CaMKII_s1p_s2p_s3CaM3Ca_s4pp + PP2A
CaMKII_s1p_s2p_s3pCaM3Ca_s4pp + PP2A <-> CaMKII_s1p_s2p_s3pCaM3Ca_s4ppPP2A-> CaMKII_s1p_s2p_s3pCaM3Ca_s4p + PP2A
CaMKII_s1pp_s2p_s3pCaM3Ca_s4pp + PP2A <-> CaMKII_s1ppPP2A_s2p_s3pCaM3Ca_s4pp-> CaMKII_s1p_s2p_s3pCaM3Ca_s4pp + PP2A
CaMKII_s1pp_s2p_s3pCaM3Ca_s4pp + PP2A <-> CaMKII_s1pp_s2pPP2A_s3pCaM3Ca_s4pp-> CaMKII_s1pp_s2_s3pCaM3Ca_s4pp + PP2A
CaMKII_s1pp_s2p_s3pCaM3Ca_s4pp + PP2A <-> CaMKII_s1pp_s2pPP2A_s3pCaM3Ca_s4pp-> CaMKII_s1pp_s2_s3pCaM3Ca_s4pp + PP2A
CaMKII_s1pp_s2p_s3pCaM3Ca_s4pp + PP2A <-> CaMKII_s1pp_s2p_s3pCaM3Ca_s4ppPP2A-> CaMKII_s1pp_s2p_s3pCaM3Ca_s4p + PP2A
CaMKII_s1pp_s2pp_s3pCaM3Ca_s4pp + PP2A <-> CaMKII_s1ppPP2A_s2pp_s3pCaM3Ca_s4pp-> CaMKII_s1p_s2pp_s3pCaM3Ca_s4pp + PP2A
CaMKII_s1pp_s2pp_s3pCaM3Ca_s4pp + PP2A <-> CaMKII_s1pp_s2ppPP2A_s3pCaM3Ca_s4pp-> CaMKII_s1pp_s2p_s3pCaM3Ca_s4pp + PP2A
CaMKII_s1pp_s2pp_s3pCaM3Ca_s4pp + PP2A <-> CaMKII_s1pp_s2pp_s3pCaM3CaPP2A_s4pp-> CaMKII_s1pp_s2pp_s3CaM3Ca_s4pp + PP2A
CaMKII_s1pp_s2pp_s3pCaM3Ca_s4pp + PP2A <-> CaMKII_s1pp_s2pp_s3pCaM3Ca_s4ppPP2A-> CaMKII_s1pp_s2pp_s3pCaM3Ca_s4p + PP2A
CaMKII_s1p_s2pCaM3Ca_s3pCaM3Ca_s4pp + PP2A <-> CaMKII_s1pPP2A_s2pCaM3Ca_s3pCaM3Ca_s4pp-> CaMKII_s1_s2pCaM3Ca_s3pCaM3Ca_s4pp + PP2A
CaMKII_s1p_s2pCaM3Ca_s3pCaM3Ca_s4pp + PP2A <-> CaMKII_s1p_s2pCaM3CaPP2A_s3pCaM3Ca_s4pp-> CaMKII_s1p_s2CaM3Ca_s3pCaM3Ca_s4pp + PP2A
CaMKII_s1p_s2pCaM3Ca_s3pCaM3Ca_s4pp + PP2A <-> CaMKII_s1p_s2pCaM3Ca_s3pCaM3CaPP2A_s4pp-> CaMKII_s1p_s2pCaM3Ca_s3CaM3Ca_s4pp + PP2A
CaMKII_s1p_s2pCaM3Ca_s3pCaM3Ca_s4pp + PP2A <-> CaMKII_s1p_s2pCaM3Ca_s3pCaM3Ca_s4ppPP2A-> CaMKII_s1p_s2pCaM3Ca_s3pCaM3Ca_s4p + PP2A
CaMKII_s1pp_s2pCaM3Ca_s3pCaM3Ca_s4pp + PP2A <-> CaMKII_s1ppPP2A_s2pCaM3Ca_s3pCaM3Ca_s4pp-> CaMKII_s1p_s2pCaM3Ca_s3pCaM3Ca_s4pp + PP2A
CaMKII_s1pp_s2pCaM3Ca_s3pCaM3Ca_s4pp + PP2A <-> CaMKII_s1pp_s2pCaM3CaPP2A_s3pCaM3Ca_s4pp-> CaMKII_s1pp_s2CaM3Ca_s3pCaM3Ca_s4pp + PP2A
CaMKII_s1pp_s2pCaM3Ca_s3pCaM3Ca_s4pp + PP2A <-> CaMKII_s1pp_s2pCaM3Ca_s3pCaM3CaPP2A_s4pp-> CaMKII_s1pp_s2pCaM3Ca_s3CaM3Ca_s4pp + PP2A
CaMKII_s1pp_s2pCaM3Ca_s3pCaM3Ca_s4pp + PP2A <-> CaMKII_s1pp_s2pCaM3Ca_s3pCaM3Ca_s4ppPP2A-> CaMKII_s1pp_s2pCaM3Ca_s3pCaM3Ca_s4p + PP2A
CaMKII_s1pCaM3Ca_s2pCaM3Ca_s3p_s4p + PP2A <-> CaMKII_s1pCaM3CaPP2A_s2pCaM3Ca_s3p_s4p-> CaMKII_s1CaM3Ca_s2pCaM3Ca_s3p_s4p + PP2A
CaMKII_s1pCaM3Ca_s2pCaM3Ca_s3p_s4p + PP2A <-> CaMKII_s1pCaM3Ca_s2pCaM3CaPP2A_s3p_s4p-> CaMKII_s1pCaM3Ca_s2CaM3Ca_s3p_s4p + PP2A
CaMKII_s1pCaM3Ca_s2pCaM3Ca_s3p_s4p + PP2A <-> CaMKII_s1pCaM3Ca_s2pCaM3Ca_s3pPP2A_s4p-> CaMKII_s1pCaM3Ca_s2pCaM3Ca_s3_s4p + PP2A
CaMKII_s1pCaM3Ca_s2pCaM3Ca_s3p_s4p + PP2A <-> CaMKII_s1pCaM3Ca_s2pCaM3Ca_s3p_s4pPP2A-> CaMKII_s1pCaM3Ca_s2pCaM3Ca_s3p_s4 + PP2A
CaMKII_s1pCaM3Ca_s2pCaM3Ca_s3pp_s4p + PP2A <-> CaMKII_s1pCaM3CaPP2A_s2pCaM3Ca_s3pp_s4p-> CaMKII_s1CaM3Ca_s2pCaM3Ca_s3pp_s4p + PP2A
CaMKII_s1pCaM3Ca_s2pCaM3Ca_s3pp_s4p + PP2A <-> CaMKII_s1pCaM3Ca_s2pCaM3CaPP2A_s3pp_s4p-> CaMKII_s1pCaM3Ca_s2CaM3Ca_s3pp_s4p + PP2A
CaMKII_s1pCaM3Ca_s2pCaM3Ca_s3pp_s4p + PP2A <-> CaMKII_s1pCaM3Ca_s2pCaM3Ca_s3ppPP2A_s4p-> CaMKII_s1pCaM3Ca_s2pCaM3Ca_s3p_s4p + PP2A
CaMKII_s1pCaM3Ca_s2pCaM3Ca_s3pp_s4p + PP2A <-> CaMKII_s1pCaM3Ca_s2pCaM3Ca_s3pp_s4pPP2A-> CaMKII_s1pCaM3Ca_s2pCaM3Ca_s3pp_s4 + PP2A
CaMKII_s1pCaM3Ca_s2p_s3pp_s4p + PP2A <-> CaMKII_s1pCaM3CaPP2A_s2p_s3pp_s4p-> CaMKII_s1CaM3Ca_s2p_s3pp_s4p + PP2A
CaMKII_s1pCaM3Ca_s2p_s3pp_s4p + PP2A <-> CaMKII_s1pCaM3Ca_s2pPP2A_s3pp_s4p-> CaMKII_s1pCaM3Ca_s2_s3pp_s4p + PP2A
CaMKII_s1pCaM3Ca_s2p_s3pp_s4p + PP2A <-> CaMKII_s1pCaM3Ca_s2p_s3ppPP2A_s4p-> CaMKII_s1pCaM3Ca_s2p_s3p_s4p + PP2A
CaMKII_s1pCaM3Ca_s2p_s3pp_s4p + PP2A <-> CaMKII_s1pCaM3Ca_s2p_s3pp_s4pPP2A-> CaMKII_s1pCaM3Ca_s2p_s3pp_s4 + PP2A
CaMKII_s1p_s2pCaM3Ca_s3pp_s4p + PP2A <-> CaMKII_s1pPP2A_s2pCaM3Ca_s3pp_s4p-> CaMKII_s1_s2pCaM3Ca_s3pp_s4p + PP2A
CaMKII_s1p_s2pCaM3Ca_s3pp_s4p + PP2A <-> CaMKII_s1p_s2pCaM3CaPP2A_s3pp_s4p-> CaMKII_s1p_s2CaM3Ca_s3pp_s4p + PP2A
CaMKII_s1p_s2pCaM3Ca_s3pp_s4p + PP2A <-> CaMKII_s1p_s2pCaM3Ca_s3ppPP2A_s4p-> CaMKII_s1p_s2pCaM3Ca_s3p_s4p + PP2A
CaMKII_s1p_s2pCaM3Ca_s3pp_s4p + PP2A <-> CaMKII_s1p_s2pCaM3Ca_s3pp_s4pPP2A-> CaMKII_s1p_s2pCaM3Ca_s3pp_s4 + PP2A
CaMKII_s1p_s2p_s3pp_s4p + PP2A <-> CaMKII_s1pPP2A_s2p_s3pp_s4p-> CaMKII_s1_s2p_s3pp_s4p + PP2A
CaMKII_s1p_s2p_s3pp_s4p + PP2A <-> CaMKII_s1p_s2pPP2A_s3pp_s4p-> CaMKII_s1p_s2_s3pp_s4p + PP2A
CaMKII_s1p_s2p_s3pp_s4p + PP2A <-> CaMKII_s1p_s2p_s3ppPP2A_s4p-> CaMKII_s1p_s2p_s3p_s4p + PP2A
CaMKII_s1p_s2p_s3pp_s4p + PP2A <-> CaMKII_s1p_s2p_s3pp_s4pPP2A-> CaMKII_s1p_s2p_s3pp_s4 + PP2A
CaMKII_s1pp_s2pCaM3Ca_s3pp_s4p + PP2A <-> CaMKII_s1ppPP2A_s2pCaM3Ca_s3pp_s4p-> CaMKII_s1p_s2pCaM3Ca_s3pp_s4p + PP2A
CaMKII_s1pp_s2pCaM3Ca_s3pp_s4p + PP2A <-> CaMKII_s1pp_s2pCaM3CaPP2A_s3pp_s4p-> CaMKII_s1pp_s2CaM3Ca_s3pp_s4p + PP2A
CaMKII_s1pp_s2pCaM3Ca_s3pp_s4p + PP2A <-> CaMKII_s1pp_s2pCaM3Ca_s3ppPP2A_s4p-> CaMKII_s1pp_s2pCaM3Ca_s3p_s4p + PP2A
CaMKII_s1pp_s2pCaM3Ca_s3pp_s4p + PP2A <-> CaMKII_s1pp_s2pCaM3Ca_s3pp_s4pPP2A-> CaMKII_s1pp_s2pCaM3Ca_s3pp_s4 + PP2A
CaMKII_s1p_s2pp_s3pp_s4p + PP2A <-> CaMKII_s1pPP2A_s2pp_s3pp_s4p-> CaMKII_s1_s2pp_s3pp_s4p + PP2A
CaMKII_s1p_s2pp_s3pp_s4p + PP2A <-> CaMKII_s1p_s2ppPP2A_s3pp_s4p-> CaMKII_s1p_s2p_s3pp_s4p + PP2A
CaMKII_s1p_s2pp_s3pp_s4p + PP2A <-> CaMKII_s1p_s2pp_s3ppPP2A_s4p-> CaMKII_s1p_s2pp_s3p_s4p + PP2A
CaMKII_s1p_s2pp_s3pp_s4p + PP2A <-> CaMKII_s1p_s2pp_s3pp_s4pPP2A-> CaMKII_s1p_s2pp_s3pp_s4 + PP2A
CaMKII_s1pp_s2p_s3pp_s4p + PP2A <-> CaMKII_s1ppPP2A_s2p_s3pp_s4p-> CaMKII_s1p_s2p_s3pp_s4p + PP2A
CaMKII_s1pp_s2p_s3pp_s4p + PP2A <-> CaMKII_s1pp_s2pPP2A_s3pp_s4p-> CaMKII_s1pp_s2_s3pp_s4p + PP2A
CaMKII_s1pp_s2p_s3pp_s4p + PP2A <-> CaMKII_s1pp_s2p_s3ppPP2A_s4p-> CaMKII_s1pp_s2p_s3p_s4p + PP2A
CaMKII_s1pp_s2p_s3pp_s4p + PP2A <-> CaMKII_s1pp_s2p_s3pp_s4pPP2A-> CaMKII_s1pp_s2p_s3pp_s4 + PP2A
CaMKII_s1pp_s2pp_s3pp_s4p + PP2A <-> CaMKII_s1ppPP2A_s2pp_s3pp_s4p-> CaMKII_s1p_s2pp_s3pp_s4p + PP2A
CaMKII_s1pp_s2pp_s3pp_s4p + PP2A <-> CaMKII_s1pp_s2ppPP2A_s3pp_s4p-> CaMKII_s1pp_s2p_s3pp_s4p + PP2A
CaMKII_s1pp_s2pp_s3pp_s4p + PP2A <-> CaMKII_s1pp_s2pp_s3ppPP2A_s4p-> CaMKII_s1pp_s2pp_s3p_s4p + PP2A
CaMKII_s1pp_s2pp_s3pp_s4p + PP2A <-> CaMKII_s1pp_s2pp_s3pp_s4pPP2A-> CaMKII_s1pp_s2pp_s3pp_s4 + PP2A
CaMKII_s1pCaM3Ca_s2p_s3p_s4p + PP2A <-> CaMKII_s1pCaM3CaPP2A_s2p_s3p_s4p-> CaMKII_s1CaM3Ca_s2p_s3p_s4p + PP2A
CaMKII_s1pCaM3Ca_s2p_s3p_s4p + PP2A <-> CaMKII_s1pCaM3Ca_s2pPP2A_s3p_s4p-> CaMKII_s1pCaM3Ca_s2_s3p_s4p + PP2A
CaMKII_s1pCaM3Ca_s2p_s3p_s4p + PP2A <-> CaMKII_s1pCaM3Ca_s2p_s3pPP2A_s4p-> CaMKII_s1pCaM3Ca_s2p_s3_s4p + PP2A
CaMKII_s1pCaM3Ca_s2p_s3p_s4p + PP2A <-> CaMKII_s1pCaM3Ca_s2p_s3p_s4pPP2A-> CaMKII_s1pCaM3Ca_s2p_s3p_s4 + PP2A
CaMKII_s1pCaM3Ca_s2pp_s3p_s4p + PP2A <-> CaMKII_s1pCaM3CaPP2A_s2pp_s3p_s4p-> CaMKII_s1CaM3Ca_s2pp_s3p_s4p + PP2A
CaMKII_s1pCaM3Ca_s2pp_s3p_s4p + PP2A <-> CaMKII_s1pCaM3Ca_s2ppPP2A_s3p_s4p-> CaMKII_s1pCaM3Ca_s2p_s3p_s4p + PP2A
CaMKII_s1pCaM3Ca_s2pp_s3p_s4p + PP2A <-> CaMKII_s1pCaM3Ca_s2pp_s3pPP2A_s4p-> CaMKII_s1pCaM3Ca_s2pp_s3_s4p + PP2A
CaMKII_s1pCaM3Ca_s2pp_s3p_s4p + PP2A <-> CaMKII_s1pCaM3Ca_s2pp_s3p_s4pPP2A-> CaMKII_s1pCaM3Ca_s2pp_s3p_s4 + PP2A
CaMKII_s1pCaM3Ca_s2pp_s3pp_s4p + PP2A <-> CaMKII_s1pCaM3CaPP2A_s2pp_s3pp_s4p-> CaMKII_s1CaM3Ca_s2pp_s3pp_s4p + PP2A
CaMKII_s1pCaM3Ca_s2pp_s3pp_s4p + PP2A <-> CaMKII_s1pCaM3Ca_s2ppPP2A_s3pp_s4p-> CaMKII_s1pCaM3Ca_s2p_s3pp_s4p + PP2A
CaMKII_s1pCaM3Ca_s2pp_s3pp_s4p + PP2A <-> CaMKII_s1pCaM3Ca_s2pp_s3ppPP2A_s4p-> CaMKII_s1pCaM3Ca_s2pp_s3p_s4p + PP2A
CaMKII_s1pCaM3Ca_s2pp_s3pp_s4p + PP2A <-> CaMKII_s1pCaM3Ca_s2pp_s3pp_s4pPP2A-> CaMKII_s1pCaM3Ca_s2pp_s3pp_s4 + PP2A
CaMKII_s1p_s2pp_s3p_s4p + PP2A <-> CaMKII_s1pPP2A_s2pp_s3p_s4p-> CaMKII_s1_s2pp_s3p_s4p + PP2A
CaMKII_s1p_s2pp_s3p_s4p + PP2A <-> CaMKII_s1p_s2ppPP2A_s3p_s4p-> CaMKII_s1p_s2p_s3p_s4p + PP2A
CaMKII_s1p_s2pp_s3p_s4p + PP2A <-> CaMKII_s1p_s2pp_s3pPP2A_s4p-> CaMKII_s1p_s2pp_s3_s4p + PP2A
CaMKII_s1p_s2pp_s3p_s4p + PP2A <-> CaMKII_s1p_s2pp_s3p_s4pPP2A-> CaMKII_s1p_s2pp_s3p_s4 + PP2A
CaMKII_s1pp_s2pp_s3p_s4p + PP2A <-> CaMKII_s1ppPP2A_s2pp_s3p_s4p-> CaMKII_s1p_s2pp_s3p_s4p + PP2A
CaMKII_s1pp_s2pp_s3p_s4p + PP2A <-> CaMKII_s1pp_s2ppPP2A_s3p_s4p-> CaMKII_s1pp_s2p_s3p_s4p + PP2A
CaMKII_s1pp_s2pp_s3p_s4p + PP2A <-> CaMKII_s1pp_s2pp_s3pPP2A_s4p-> CaMKII_s1pp_s2pp_s3_s4p + PP2A
CaMKII_s1pp_s2pp_s3p_s4p + PP2A <-> CaMKII_s1pp_s2pp_s3p_s4pPP2A-> CaMKII_s1pp_s2pp_s3p_s4 + PP2A
CaMKII_s1p_s2p_s3p_s4p + PP2A <-> CaMKII_s1pPP2A_s2p_s3p_s4p-> CaMKII_s1_s2p_s3p_s4p + PP2A
CaMKII_s1p_s2p_s3p_s4p + PP2A <-> CaMKII_s1p_s2pPP2A_s3p_s4p-> CaMKII_s1p_s2_s3p_s4p + PP2A
CaMKII_s1p_s2p_s3p_s4p + PP2A <-> CaMKII_s1p_s2p_s3pPP2A_s4p-> CaMKII_s1p_s2p_s3_s4p + PP2A
CaMKII_s1p_s2p_s3p_s4p + PP2A <-> CaMKII_s1p_s2p_s3p_s4pPP2A-> CaMKII_s1p_s2p_s3p_s4 + PP2A
CaMKII_s1pp_s2p_s3p_s4p + PP2A <-> CaMKII_s1ppPP2A_s2p_s3p_s4p-> CaMKII_s1p_s2p_s3p_s4p + PP2A
CaMKII_s1pp_s2p_s3p_s4p + PP2A <-> CaMKII_s1pp_s2pPP2A_s3p_s4p-> CaMKII_s1pp_s2_s3p_s4p + PP2A
CaMKII_s1pp_s2p_s3p_s4p + PP2A <-> CaMKII_s1pp_s2p_s3pPP2A_s4p-> CaMKII_s1pp_s2p_s3_s4p + PP2A
CaMKII_s1pp_s2p_s3p_s4p + PP2A <-> CaMKII_s1pp_s2p_s3p_s4pPP2A-> CaMKII_s1pp_s2p_s3p_s4 + PP2A
CaMKII_s1p_s2pCaM3Ca_s3p_s4p + PP2A <-> CaMKII_s1pPP2A_s2pCaM3Ca_s3p_s4p-> CaMKII_s1_s2pCaM3Ca_s3p_s4p + PP2A
CaMKII_s1p_s2pCaM3Ca_s3p_s4p + PP2A <-> CaMKII_s1p_s2pCaM3CaPP2A_s3p_s4p-> CaMKII_s1p_s2CaM3Ca_s3p_s4p + PP2A
CaMKII_s1p_s2pCaM3Ca_s3p_s4p + PP2A <-> CaMKII_s1p_s2pCaM3Ca_s3pPP2A_s4p-> CaMKII_s1p_s2pCaM3Ca_s3_s4p + PP2A
CaMKII_s1p_s2pCaM3Ca_s3p_s4p + PP2A <-> CaMKII_s1p_s2pCaM3Ca_s3p_s4pPP2A-> CaMKII_s1p_s2pCaM3Ca_s3p_s4 + PP2A
CaMKII_s1pp_s2pCaM3Ca_s3p_s4p + PP2A <-> CaMKII_s1ppPP2A_s2pCaM3Ca_s3p_s4p-> CaMKII_s1p_s2pCaM3Ca_s3p_s4p + PP2A
CaMKII_s1pp_s2pCaM3Ca_s3p_s4p + PP2A <-> CaMKII_s1pp_s2pCaM3CaPP2A_s3p_s4p-> CaMKII_s1pp_s2CaM3Ca_s3p_s4p + PP2A
CaMKII_s1pp_s2pCaM3Ca_s3p_s4p + PP2A <-> CaMKII_s1pp_s2pCaM3Ca_s3pPP2A_s4p-> CaMKII_s1pp_s2pCaM3Ca_s3_s4p + PP2A
CaMKII_s1pp_s2pCaM3Ca_s3p_s4p + PP2A <-> CaMKII_s1pp_s2pCaM3Ca_s3p_s4pPP2A-> CaMKII_s1pp_s2pCaM3Ca_s3p_s4 + PP2A
CaMKII_s1pCaM3Ca_s2p_s3pCaM3Ca_s4p + PP2A <-> CaMKII_s1pCaM3CaPP2A_s2p_s3pCaM3Ca_s4p-> CaMKII_s1CaM3Ca_s2p_s3pCaM3Ca_s4p + PP2A
CaMKII_s1pCaM3Ca_s2p_s3pCaM3Ca_s4p + PP2A <-> CaMKII_s1pCaM3Ca_s2pPP2A_s3pCaM3Ca_s4p-> CaMKII_s1pCaM3Ca_s2_s3pCaM3Ca_s4p + PP2A
CaMKII_s1pCaM3Ca_s2p_s3pCaM3Ca_s4p + PP2A <-> CaMKII_s1pCaM3Ca_s2p_s3pCaM3CaPP2A_s4p-> CaMKII_s1pCaM3Ca_s2p_s3CaM3Ca_s4p + PP2A
CaMKII_s1pCaM3Ca_s2p_s3pCaM3Ca_s4p + PP2A <-> CaMKII_s1pCaM3Ca_s2p_s3pCaM3Ca_s4pPP2A-> CaMKII_s1pCaM3Ca_s2p_s3pCaM3Ca_s4 + PP2A
CaMKII_s1pCaM3Ca_s2pp_s3pCaM3Ca_s4p + PP2A <-> CaMKII_s1pCaM3CaPP2A_s2pp_s3pCaM3Ca_s4p-> CaMKII_s1CaM3Ca_s2pp_s3pCaM3Ca_s4p + PP2A
CaMKII_s1pCaM3Ca_s2pp_s3pCaM3Ca_s4p + PP2A <-> CaMKII_s1pCaM3Ca_s2ppPP2A_s3pCaM3Ca_s4p-> CaMKII_s1pCaM3Ca_s2p_s3pCaM3Ca_s4p + PP2A
CaMKII_s1pCaM3Ca_s2pp_s3pCaM3CaPP2A_s4p + PP2A <-> CaMKII_s1pCaM3Ca_s2pp_s3pCaM3CaPP2A_s4p-> CaMKII_s1pCaM3Ca_s2pp_s3CaM3Ca_s4p + PP2A
CaMKII_s1pCaM3Ca_s2pp_s3pCaM3Ca_s4p + PP2A <-> CaMKII_s1pCaM3Ca_s2pp_s3pCaM3Ca_s4pPP2A-> CaMKII_s1pCaM3Ca_s2pp_s3pCaM3Ca_s4 + PP2A
CaMKII_s1p_s2p_s3pCaM3Ca_s4p + PP2A <-> CaMKII_s1pPP2A_s2p_s3pCaM3Ca_s4p-> CaMKII_s1_s2p_s3pCaM3Ca_s4p + PP2A
CaMKII_s1p_s2p_s3pCaM3Ca_s4p + PP2A <-> CaMKII_s1p_s2pPP2A_s3pCaM3Ca_s4p-> CaMKII_s1p_s2_s3pCaM3Ca_s4p + PP2A
CaMKII_s1p_s2p_s3pCaM3Ca_s4p + PP2A <-> CaMKII_s1p_s2p_s3pCaM3CaPP2A_s4p-> CaMKII_s1p_s2p_s3CaM3Ca_s4p + PP2A
CaMKII_s1p_s2p_s3pCaM3Ca_s4p + PP2A <-> CaMKII_s1p_s2p_s3pCaM3Ca_s4pPP2A-> CaMKII_s1p_s2p_s3pCaM3Ca_s4 + PP2A
CaMKII_s1p_s2pp_s3pCaM3Ca_s4p + PP2A <-> CaMKII_s1pPP2A_s2pp_s3pCaM3Ca_s4p-> CaMKII_s1_s2pp_s3pCaM3Ca_s4p + PP2A
CaMKII_s1p_s2pp_s3pCaM3Ca_s4p + PP2A <-> CaMKII_s1p_s2ppPP2A_s3pCaM3Ca_s4p-> CaMKII_s1p_s2p_s3pCaM3Ca_s4p + PP2A
CaMKII_s1p_s2pp_s3pCaM3Ca_s4p + PP2A <-> CaMKII_s1p_s2pp_s3pCaM3CaPP2A_s4p-> CaMKII_s1p_s2pp_s3CaM3Ca_s4p + PP2A
CaMKII_s1p_s2pp_s3pCaM3Ca_s4p + PP2A <-> CaMKII_s1p_s2pp_s3pCaM3Ca_s4pPP2A-> CaMKII_s1p_s2pp_s3pCaM3Ca_s4 + PP2A
CaMKII_s1pp_s2pp_s3pCaM3Ca_s4p + PP2A <-> CaMKII_s1ppPP2A_s2pp_s3pCaM3Ca_s4p-> CaMKII_s1p_s2pp_s3pCaM3Ca_s4p + PP2A
CaMKII_s1pp_s2pp_s3pCaM3Ca_s4p + PP2A <-> CaMKII_s1pp_s2ppPP2A_s3pCaM3Ca_s4p-> CaMKII_s1pp_s2p_s3pCaM3Ca_s4p + PP2A
CaMKII_s1pp_s2pp_s3pCaM3Ca_s4p + PP2A <-> CaMKII_s1pp_s2pp_s3pCaM3CaPP2A_s4p-> CaMKII_s1pp_s2pp_s3CaM3Ca_s4p + PP2A
CaMKII_s1pp_s2pp_s3pCaM3Ca_s4p + PP2A <-> CaMKII_s1pp_s2pp_s3pCaM3Ca_s4pPP2A-> CaMKII_s1pp_s2pp_s3pCaM3Ca_s4 + PP2A
CaMKII_s1p_s2pCaM3Ca_s3pCaM3Ca_s4p + PP2A <-> CaMKII_s1pPP2A_s2pCaM3Ca_s3pCaM3Ca_s4p-> CaMKII_s1_s2pCaM3Ca_s3pCaM3Ca_s4p + PP2A
CaMKII_s1p_s2pCaM3Ca_s3pCaM3Ca_s4p + PP2A <-> CaMKII_s1p_s2pCaM3CaPP2A_s3pCaM3Ca_s4p-> CaMKII_s1p_s2CaM3Ca_s3pCaM3Ca_s4p + PP2A
CaMKII_s1p_s2pCaM3Ca_s3pCaM3Ca_s4p + PP2A <-> CaMKII_s1p_s2pCaM3Ca_s3pCaM3CaPP2A_s4p-> CaMKII_s1p_s2pCaM3Ca_s3CaM3Ca_s4p + PP2A
CaMKII_s1p_s2pCaM3Ca_s3pCaM3Ca_s4p + PP2A <-> CaMKII_s1p_s2pCaM3Ca_s3pCaM3Ca_s4pPP2A-> CaMKII_s1p_s2pCaM3Ca_s3pCaM3Ca_s4 + PP2A
CaMKII_s1pp_s2p_s3pCaM3Ca_s4p + PP2A <-> CaMKII_s1ppPP2A_s2p_s3pCaM3Ca_s4p-> CaMKII_s1p_s2p_s3pCaM3Ca_s4p + PP2A
CaMKII_s1pp_s2p_s3pCaM3Ca_s4p + PP2A <-> CaMKII_s1pp_s2pPP2A_s3pCaM3Ca_s4p-> CaMKII_s1pp_s2_s3pCaM3Ca_s4p + PP2A
CaMKII_s1pp_s2p_s3pCaM3Ca_s4p + PP2A <-> CaMKII_s1pp_s2p_s3pCaM3CaPP2A_s4p-> CaMKII_s1pp_s2p_s3CaM3Ca_s4p + PP2A
CaMKII_s1pp_s2p_s3pCaM3Ca_s4p + PP2A <-> CaMKII_s1pp_s2p_s3pCaM3Ca_s4pPP2A-> CaMKII_s1pp_s2p_s3pCaM3Ca_s4 + PP2A
CaMKII_s1pp_s2pCaM3Ca_s3pCaM3Ca_s4p + PP2A <-> CaMKII_s1ppPP2A_s2pCaM3Ca_s3pCaM3Ca_s4p-> CaMKII_s1p_s2pCaM3Ca_s3pCaM3Ca_s4p + PP2A
#CaMKII_s1pp_s2pCaM3Ca_s3pCaM3Ca_s4p + PP2A <-> CaMKII_s1pp_s2pCaM3CaPP2A_s3pCaM3Ca_s4p-> CaMKII_s1pp_s2CaM3Ca_s3pCaM3Ca_s4p + PP2A
CaMKII_s1pp_s2pCaM3Ca_s3pCaM3Ca_s4p + PP2A <-> CaMKII_s1pp_s2pCaM3Ca_s3pCaM3CaPP2A_s4p-> CaMKII_s1pp_s2pCaM3Ca_s3CaM3Ca_s4p + PP2A
CaMKII_s1pp_s2pCaM3Ca_s3pCaM3Ca_s4p + PP2A <-> CaMKII_s1pp_s2pCaM3Ca_s3pCaM3Ca_s4pPP2A-> CaMKII_s1pp_s2pCaM3Ca_s3pCaM3Ca_s4 + PP2A
CaMKII_s1pCaM3Ca_s2pCaM3Ca_s3pp_s4pCaM3Ca + PP2A <-> CaMKII_s1pCaM3CaPP2A_s2pCaM3Ca_s3pp_s4pCaM3Ca-> CaMKII_s1CaM3Ca_s2pCaM3Ca_s3pp_s4pCaM3Ca + PP2A
CaMKII_s1pCaM3Ca_s2pCaM3Ca_s3pp_s4pCaM3Ca + PP2A <-> CaMKII_s1pCaM3Ca_s2pCaM3CaPP2A_s3pp_s4pCaM3Ca-> CaMKII_s1pCaM3Ca_s2CaM3Ca_s3pp_s4pCaM3Ca + PP2A
CaMKII_s1pCaM3Ca_s2pCaM3Ca_s3pp_s4pCaM3Ca + PP2A <-> CaMKII_s1pCaM3Ca_s2pCaM3Ca_s3ppPP2A_s4pCaM3Ca-> CaMKII_s1pCaM3Ca_s2pCaM3Ca_s3p_s4pCaM3Ca + PP2A
CaMKII_s1pCaM3Ca_s2pCaM3Ca_s3pp_s4pCaM3Ca + PP2A <-> CaMKII_s1pCaM3Ca_s2pCaM3Ca_s3pp_s4pCaM3CaPP2A-> CaMKII_s1pCaM3Ca_s2pCaM3Ca_s3pp_s4CaM3Ca + PP2A
CaMKII_s1pCaM3Ca_s2p_s3pp_s4pCaM3Ca + PP2A <-> CaMKII_s1pCaM3CaPP2A_s2p_s3pp_s4pCaM3Ca-> CaMKII_s1CaM3Ca_s2p_s3pp_s4pCaM3Ca + PP2A
CaMKII_s1pCaM3Ca_s2p_s3pp_s4pCaM3Ca + PP2A <-> CaMKII_s1pCaM3Ca_s2pPP2A_s3pp_s4pCaM3Ca-> CaMKII_s1pCaM3Ca_s2_s3pp_s4pCaM3Ca + PP2A
CaMKII_s1pCaM3Ca_s2p_s3pp_s4pCaM3Ca + PP2A <-> CaMKII_s1pCaM3Ca_s2p_s3ppPP2A_s4pCaM3Ca-> CaMKII_s1pCaM3Ca_s2p_s3p_s4pCaM3Ca + PP2A
CaMKII_s1pCaM3Ca_s2p_s3pp_s4pCaM3Ca + PP2A <-> CaMKII_s1pCaM3Ca_s2p_s3pp_s4pCaM3CaPP2A-> CaMKII_s1pCaM3Ca_s2p_s3pp_s4CaM3Ca + PP2A
CaMKII_s1pCaM3Ca_s2pp_s3pp_s4pCaM3Ca + PP2A <-> CaMKII_s1pCaM3CaPP2A_s2pp_s3pp_s4pCaM3Ca-> CaMKII_s1CaM3Ca_s2pp_s3pp_s4pCaM3Ca + PP2A
CaMKII_s1pCaM3Ca_s2pp_s3pp_s4pCaM3Ca + PP2A <-> CaMKII_s1pCaM3Ca_s2ppPP2A_s3pp_s4pCaM3Ca-> CaMKII_s1pCaM3Ca_s2p_s3pp_s4pCaM3Ca + PP2A
CaMKII_s1pCaM3Ca_s2pp_s3pp_s4pCaM3Ca + PP2A <-> CaMKII_s1pCaM3Ca_s2pp_s3ppPP2A_s4pCaM3Ca-> CaMKII_s1pCaM3Ca_s2pp_s3p_s4pCaM3Ca + PP2A
CaMKII_s1pCaM3Ca_s2pp_s3pp_s4pCaM3Ca + PP2A <-> CaMKII_s1pCaM3Ca_s2pp_s3pp_s4pCaM3CaPP2A-> CaMKII_s1pCaM3Ca_s2pp_s3pp_s4CaM3Ca + PP2A
CaMKII_s1p_s2pp_s3pp_s4pCaM3Ca + PP2A <-> CaMKII_s1pPP2A_s2pp_s3pp_s4pCaM3Ca-> CaMKII_s1_s2pp_s3pp_s4pCaM3Ca + PP2A
CaMKII_s1p_s2pp_s3pp_s4pCaM3Ca + PP2A <-> CaMKII_s1p_s2ppPP2A_s3pp_s4pCaM3Ca-> CaMKII_s1p_s2p_s3pp_s4pCaM3Ca + PP2A
CaMKII_s1p_s2pp_s3pp_s4pCaM3Ca + PP2A <-> CaMKII_s1p_s2pp_s3ppPP2A_s4pCaM3Ca-> CaMKII_s1p_s2pp_s3p_s4pCaM3Ca + PP2A
CaMKII_s1p_s2pp_s3pp_s4pCaM3Ca + PP2A <-> CaMKII_s1p_s2pp_s3pp_s4pCaM3CaPP2A-> CaMKII_s1p_s2pp_s3pp_s4CaM3Ca + PP2A
CaMKII_s1pp_s2pp_s3pp_s4pCaM3Ca + PP2A <-> CaMKII_s1ppPP2A_s2pp_s3pp_s4pCaM3Ca-> CaMKII_s1p_s2pp_s3pp_s4pCaM3Ca + PP2A
CaMKII_s1pp_s2pp_s3pp_s4pCaM3Ca + PP2A <-> CaMKII_s1pp_s2ppPP2A_s3pp_s4pCaM3Ca-> CaMKII_s1pp_s2p_s3pp_s4pCaM3Ca + PP2A
CaMKII_s1pp_s2pp_s3pp_s4pCaM3Ca + PP2A <-> CaMKII_s1pp_s2pp_s3ppPP2A_s4pCaM3Ca-> CaMKII_s1pp_s2pp_s3p_s4pCaM3Ca + PP2A
CaMKII_s1pp_s2pp_s3pp_s4pCaM3Ca + PP2A <-> CaMKII_s1pp_s2pp_s3pp_s4pCaM3CaPP2A-> CaMKII_s1pp_s2pp_s3pp_s4CaM3Ca + PP2A
CaMKII_s1p_s2p_s3pp_s4pCaM3Ca + PP2A <-> CaMKII_s1pPP2A_s2p_s3pp_s4pCaM3Ca-> CaMKII_s1_s2p_s3pp_s4pCaM3Ca + PP2A
CaMKII_s1p_s2p_s3pp_s4pCaM3Ca + PP2A <-> CaMKII_s1p_s2pPP2A_s3pp_s4pCaM3Ca-> CaMKII_s1p_s2_s3pp_s4pCaM3Ca + PP2A
CaMKII_s1p_s2p_s3pp_s4pCaM3Ca + PP2A <-> CaMKII_s1p_s2p_s3ppPP2A_s4pCaM3Ca-> CaMKII_s1p_s2p_s3p_s4pCaM3Ca + PP2A
CaMKII_s1p_s2p_s3pp_s4pCaM3Ca + PP2A <-> CaMKII_s1p_s2p_s3pp_s4pCaM3CaPP2A-> CaMKII_s1p_s2p_s3pp_s4CaM3Ca + PP2A
CaMKII_s1p_s2pCaM3Ca_s3pp_s4pCaM3Ca + PP2A <-> CaMKII_s1pPP2A_s2pCaM3Ca_s3pp_s4pCaM3Ca-> CaMKII_s1_s2pCaM3Ca_s3pp_s4pCaM3Ca + PP2A
CaMKII_s1p_s2pCaM3Ca_s3pp_s4pCaM3Ca + PP2A <-> CaMKII_s1p_s2pCaM3CaPP2A_s3pp_s4pCaM3Ca-> CaMKII_s1p_s2CaM3Ca_s3pp_s4pCaM3Ca + PP2A
CaMKII_s1p_s2pCaM3Ca_s3pp_s4pCaM3Ca + PP2A <-> CaMKII_s1p_s2pCaM3Ca_s3ppPP2A_s4pCaM3Ca-> CaMKII_s1p_s2pCaM3Ca_s3p_s4pCaM3Ca + PP2A
CaMKII_s1p_s2pCaM3Ca_s3pp_s4pCaM3Ca + PP2A <-> CaMKII_s1p_s2pCaM3Ca_s3pp_s4pCaM3CaPP2A-> CaMKII_s1p_s2pCaM3Ca_s3pp_s4CaM3Ca + PP2A
CaMKII_s1pCaM3Ca_s2p_s3p_s4pCaM3Ca + PP2A <-> CaMKII_s1pCaM3CaPP2A_s2p_s3p_s4pCaM3Ca-> CaMKII_s1CaM3Ca_s2p_s3p_s4pCaM3Ca + PP2A
CaMKII_s1pCaM3Ca_s2p_s3p_s4pCaM3Ca + PP2A <-> CaMKII_s1pCaM3Ca_s2pPP2A_s3p_s4pCaM3Ca-> CaMKII_s1pCaM3Ca_s2_s3p_s4pCaM3Ca + PP2A
#CaMKII_s1pCaM3Ca_s2p_s3p_s4pCaM3Ca + PP2A <-> CaMKII_s1pCaM3Ca_s2p_s3pPP2A_s4pCaM3Ca-> CaMKII_s1pCaM3Ca_s2p_s3_s4pCaM3Ca + PP2A
CaMKII_s1pCaM3Ca_s2p_s3p_s4pCaM3Ca + PP2A <-> CaMKII_s1pCaM3Ca_s2p_s3p_s4pCaM3CaPP2A-> CaMKII_s1pCaM3Ca_s2p_s3p_s4CaM3Ca + PP2A
CaMKII_s1p_s2pp_s3p_s4pCaM3Ca + PP2A <-> CaMKII_s1pPP2A_s2pp_s3p_s4pCaM3Ca-> CaMKII_s1_s2pp_s3p_s4pCaM3Ca + PP2A
CaMKII_s1p_s2pp_s3p_s4pCaM3Ca + PP2A <-> CaMKII_s1p_s2ppPP2A_s3p_s4pCaM3Ca-> CaMKII_s1p_s2p_s3p_s4pCaM3Ca + PP2A
CaMKII_s1p_s2pp_s3p_s4pCaM3Ca + PP2A <-> CaMKII_s1p_s2pp_s3pPP2A_s4pCaM3Ca-> CaMKII_s1p_s2pp_s3_s4pCaM3Ca + PP2A
CaMKII_s1p_s2pp_s3p_s4pCaM3Ca + PP2A <-> CaMKII_s1p_s2pp_s3p_s4pCaM3CaPP2A-> CaMKII_s1p_s2pp_s3p_s4CaM3Ca + PP2A
CaMKII_s1pp_s2pp_s3p_s4pCaM3Ca + PP2A <-> CaMKII_s1ppPP2A_s2pp_s3p_s4pCaM3Ca-> CaMKII_s1p_s2pp_s3p_s4pCaM3Ca + PP2A
CaMKII_s1pp_s2pp_s3p_s4pCaM3Ca + PP2A <-> CaMKII_s1pp_s2ppPP2A_s3p_s4pCaM3Ca-> CaMKII_s1pp_s2p_s3p_s4pCaM3Ca + PP2A
CaMKII_s1pp_s2pp_s3p_s4pCaM3Ca + PP2A <-> CaMKII_s1pp_s2pp_s3pPP2A_s4pCaM3Ca-> CaMKII_s1pp_s2pp_s3_s4pCaM3Ca + PP2A
aMKII_s1pp_s2pp_s3p_s4pCaM3Ca + PP2A <-> CaMKII_s1pp_s2pp_s3p_s4pCaM3CaPP2A-> CaMKII_s1pp_s2pp_s3p_s4CaM3Ca + PP2A
CaMKII_s1p_s2p_s3p_s4pCaM3Ca + PP2A <-> CaMKII_s1pPP2A_s2p_s3p_s4pCaM3Ca-> CaMKII_s1_s2p_s3p_s4pCaM3Ca + PP2A
CaMKII_s1p_s2p_s3p_s4pCaM3Ca + PP2A <-> CaMKII_s1p_s2pPP2A_s3p_s4pCaM3Ca-> CaMKII_s1p_s2_s3p_s4pCaM3Ca + PP2A
CaMKII_s1p_s2p_s3p_s4pCaM3Ca + PP2A <-> CaMKII_s1p_s2p_s3pPP2A_s4pCaM3Ca-> CaMKII_s1p_s2p_s3_s4pCaM3Ca + PP2A
CaMKII_s1p_s2p_s3p_s4pCaM3Ca + PP2A <-> CaMKII_s1p_s2p_s3p_s4pCaM3CaPP2A-> CaMKII_s1p_s2p_s3p_s4CaM3Ca + PP2A
CaMKII_s1p_s2pCaM3Ca_s3p_s4pCaM3Ca + PP2A <-> CaMKII_s1pPP2A_s2pCaM3Ca_s3p_s4pCaM3Ca-> CaMKII_s1_s2pCaM3Ca_s3p_s4pCaM3Ca + PP2A
CaMKII_s1p_s2pCaM3Ca_s3p_s4pCaM3Ca + PP2A <-> CaMKII_s1p_s2pCaM3CaPP2A_s3p_s4pCaM3Ca-> CaMKII_s1p_s2CaM3Ca_s3p_s4pCaM3Ca + PP2A
CaMKII_s1p_s2pCaM3Ca_s3p_s4pCaM3Ca + PP2A <-> CaMKII_s1p_s2pCaM3Ca_s3pPP2A_s4pCaM3Ca-> CaMKII_s1p_s2pCaM3Ca_s3_s4pCaM3Ca + PP2A
CaMKII_s1p_s2pCaM3Ca_s3p_s4pCaM3Ca + PP2A <-> CaMKII_s1p_s2pCaM3Ca_s3p_s4pCaM3CaPP2A-> CaMKII_s1p_s2pCaM3Ca_s3p_s4CaM3Ca + PP2A
CaMKII_s1pp_s2p_s3p_s4pCaM3Ca + PP2A <-> CaMKII_s1ppPP2A_s2p_s3p_s4pCaM3Ca-> CaMKII_s1p_s2p_s3p_s4pCaM3Ca + PP2A
CaMKII_s1pp_s2p_s3p_s4pCaM3Ca + PP2A <-> CaMKII_s1pp_s2pPP2A_s3p_s4pCaM3Ca-> CaMKII_s1pp_s2_s3p_s4pCaM3Ca + PP2A
CaMKII_s1pp_s2p_s3p_s4pCaM3Ca + PP2A <-> CaMKII_s1pp_s2p_s3pPP2A_s4pCaM3Ca-> CaMKII_s1pp_s2p_s3_s4pCaM3Ca + PP2A
CaMKII_s1pp_s2p_s3p_s4pCaM3Ca + PP2A <-> CaMKII_s1pp_s2p_s3p_s4pCaM3CaPP2A-> CaMKII_s1pp_s2p_s3p_s4CaM3Ca + PP2A
CaMKII_s1pp_s2pCaM3Ca_s3p_s4pCaM3Ca + PP2A <-> CaMKII_s1ppPP2A_s2pCaM3Ca_s3p_s4pCaM3Ca-> CaMKII_s1p_s2pCaM3Ca_s3p_s4pCaM3Ca + PP2A
CaMKII_s1pp_s2pCaM3Ca_s3p_s4pCaM3Ca + PP2A <-> CaMKII_s1pp_s2pCaM3CaPP2A_s3p_s4pCaM3Ca-> CaMKII_s1pp_s2CaM3Ca_s3p_s4pCaM3Ca + PP2A
CaMKII_s1pp_s2pCaM3Ca_s3p_s4pCaM3Ca + PP2A <-> CaMKII_s1pp_s2pCaM3Ca_s3pPP2A_s4pCaM3Ca-> CaMKII_s1pp_s2pCaM3Ca_s3_s4pCaM3Ca + PP2A
CaMKII_s1pp_s2pCaM3Ca_s3p_s4pCaM3Ca + PP2A <-> CaMKII_s1pp_s2pCaM3Ca_s3p_s4pCaM3CaPP2A-> CaMKII_s1pp_s2pCaM3Ca_s3p_s4CaM3Ca + PP2A
CaMKII_s1pp_s2pCaM3Ca_s3pp_s4pCaM3Ca + PP2A <-> CaMKII_s1ppPP2A_s2pCaM3Ca_s3pp_s4pCaM3Ca-> CaMKII_s1p_s2pCaM3Ca_s3pp_s4pCaM3Ca + PP2A
CaMKII_s1pp_s2pCaM3Ca_s3pp_s4pCaM3Ca + PP2A <-> CaMKII_s1pp_s2pCaM3CaPP2A_s3pp_s4pCaM3Ca-> CaMKII_s1pp_s2CaM3Ca_s3pp_s4pCaM3Ca + PP2A
CaMKII_s1pp_s2pCaM3Ca_s3pp_s4pCaM3Ca + PP2A <-> CaMKII_s1pp_s2pCaM3Ca_s3ppPP2A_s4pCaM3Ca-> CaMKII_s1pp_s2pCaM3Ca_s3p_s4pCaM3Ca + PP2A
CaMKII_s1pp_s2pCaM3Ca_s3pp_s4pCaM3Ca + PP2A <-> CaMKII_s1pp_s2pCaM3Ca_s3pp_s4pCaM3CaPP2A-> CaMKII_s1pp_s2pCaM3Ca_s3pp_s4CaM3Ca + PP2A
CaMKII_s1pCaM3Ca_s2pp_s3pCaM3Ca_s4pCaM3Ca + PP2A <-> CaMKII_s1pCaM3CaPP2A_s2pp_s3pCaM3Ca_s4pCaM3Ca-> CaMKII_s1CaM3Ca_s2pp_s3pCaM3Ca_s4pCaM3Ca + PP2A
CaMKII_s1pCaM3Ca_s2pp_s3pCaM3Ca_s4pCaM3Ca + PP2A <-> CaMKII_s1pCaM3Ca_s2ppPP2A_s3pCaM3Ca_s4pCaM3Ca-> CaMKII_s1pCaM3Ca_s2p_s3pCaM3Ca_s4pCaM3Ca + PP2A
CaMKII_s1pCaM3Ca_s2pp_s3pCaM3Ca_s4pCaM3Ca + PP2A <-> CaMKII_s1pCaM3Ca_s2pp_s3pCaM3CaPP2A_s4pCaM3Ca-> CaMKII_s1pCaM3Ca_s2pp_s3CaM3Ca_s4pCaM3Ca + PP2A
CaMKII_s1pCaM3Ca_s2pp_s3pCaM3Ca_s4pCaM3Ca + PP2A <-> CaMKII_s1pCaM3Ca_s2pp_s3pCaM3Ca_s4pCaM3CaPP2A-> CaMKII_s1pCaM3Ca_s2pp_s3pCaM3Ca_s4CaM3Ca + PP2A
CaMKII_s1p_s2pp_s3pCaM3Ca_s4pCaM3Ca + PP2A <-> CaMKII_s1pPP2A_s2pp_s3pCaM3Ca_s4pCaM3Ca-> CaMKII_s1_s2pp_s3pCaM3Ca_s4pCaM3Ca + PP2A
CaMKII_s1p_s2pp_s3pCaM3Ca_s4pCaM3Ca + PP2A <-> CaMKII_s1p_s2ppPP2A_s3pCaM3Ca_s4pCaM3Ca-> CaMKII_s1p_s2p_s3pCaM3Ca_s4pCaM3Ca + PP2A
CaMKII_s1p_s2pp_s3pCaM3Ca_s4pCaM3Ca + PP2A <-> CaMKII_s1p_s2pp_s3pCaM3CaPP2A_s4pCaM3Ca-> CaMKII_s1p_s2pp_s3CaM3Ca_s4pCaM3Ca + PP2A
CaMKII_s1p_s2pp_s3pCaM3Ca_s4pCaM3Ca + PP2A <-> CaMKII_s1p_s2pp_s3pCaM3Ca_s4pCaM3CaPP2A-> CaMKII_s1p_s2pp_s3pCaM3Ca_s4CaM3Ca + PP2A
CaMKII_s1pp_s2pp_s3pCaM3Ca_s4pCaM3Ca + PP2A <-> CaMKII_s1ppPP2A_s2pp_s3pCaM3Ca_s4pCaM3Ca-> CaMKII_s1p_s2pp_s3pCaM3Ca_s4pCaM3Ca + PP2A
CaMKII_s1pp_s2pp_s3pCaM3Ca_s4pCaM3Ca + PP2A <-> CaMKII_s1pp_s2ppPP2A_s3pCaM3Ca_s4pCaM3Ca-> CaMKII_s1pp_s2p_s3pCaM3Ca_s4pCaM3Ca + PP2A
CaMKII_s1pp_s2pp_s3pCaM3Ca_s4pCaM3Ca + PP2A <-> CaMKII_s1pp_s2pp_s3pCaM3CaPP2A_s4pCaM3Ca-> CaMKII_s1pp_s2pp_s3CaM3Ca_s4pCaM3Ca + PP2A
CaMKII_s1pp_s2pp_s3pCaM3Ca_s4pCaM3Ca + PP2A <-> CaMKII_s1pp_s2pp_s3pCaM3Ca_s4pCaM3CaPP2A-> CaMKII_s1pp_s2pp_s3pCaM3Ca_s4CaM3Ca + PP2A
CaMKII_s1p_s2p_s3pCaM3Ca_s4pCaM3Ca + PP2A <-> CaMKII_s1pPP2A_s2p_s3pCaM3Ca_s4pCaM3Ca-> CaMKII_s1_s2p_s3pCaM3Ca_s4pCaM3Ca + PP2A
CaMKII_s1p_s2p_s3pCaM3Ca_s4pCaM3Ca + PP2A <-> CaMKII_s1p_s2pPP2A_s3pCaM3Ca_s4pCaM3Ca-> CaMKII_s1p_s2_s3pCaM3Ca_s4pCaM3Ca + PP2A
CaMKII_s1p_s2p_s3pCaM3Ca_s4pCaM3Ca + PP2A <-> CaMKII_s1p_s2p_s3pCaM3CaPP2A_s4pCaM3Ca-> CaMKII_s1p_s2p_s3CaM3Ca_s4pCaM3Ca + PP2A
CaMKII_s1p_s2p_s3pCaM3Ca_s4pCaM3Ca + PP2A <-> CaMKII_s1p_s2p_s3pCaM3Ca_s4pCaM3CaPP2A-> CaMKII_s1p_s2p_s3pCaM3Ca_s4CaM3Ca + PP2A
CaMKII_s1pp_s2p_s3pCaM3Ca_s4pCaM3Ca + PP2A <-> CaMKII_s1ppPP2A_s2p_s3pCaM3Ca_s4pCaM3Ca-> CaMKII_s1p_s2p_s3pCaM3Ca_s4pCaM3Ca + PP2A
CaMKII_s1pp_s2p_s3pCaM3Ca_s4pCaM3Ca + PP2A <-> CaMKII_s1pp_s2pPP2A_s3pCaM3Ca_s4pCaM3Ca-> CaMKII_s1pp_s2_s3pCaM3Ca_s4pCaM3Ca + PP2A
CaMKII_s1pp_s2p_s3pCaM3Ca_s4pCaM3Ca + PP2A <-> CaMKII_s1pp_s2p_s3pCaM3CaPP2A_s4pCaM3Ca-> CaMKII_s1pp_s2p_s3CaM3Ca_s4pCaM3Ca + PP2A
CaMKII_s1pp_s2p_s3pCaM3Ca_s4pCaM3Ca + PP2A <-> CaMKII_s1pp_s2p_s3pCaM3Ca_s4pCaM3CaPP2A-> CaMKII_s1pp_s2p_s3pCaM3Ca_s4CaM3Ca + PP2A
CaMKII_s1pp_s2pCaM3Ca_s3pCaM3Ca_s4pCaM3Ca + PP2A <-> CaMKII_s1ppPP2A_s2pCaM3Ca_s3pCaM3Ca_s4pCaM3Ca-> CaMKII_s1p_s2pCaM3Ca_s3pCaM3Ca_s4pCaM3Ca + PP2A
CaMKII_s1pp_s2pCaM3Ca_s3pCaM3Ca_s4pCaM3Ca + PP2A <-> CaMKII_s1pp_s2pCaM3CaPP2A_s3pCaM3Ca_s4pCaM3Ca-> CaMKII_s1pp_s2CaM3Ca_s3pCaM3Ca_s4pCaM3Ca + PP2A
CaMKII_s1pp_s2pCaM3Ca_s3pCaM3Ca_s4pCaM3Ca + PP2A <-> CaMKII_s1pp_s2pCaM3Ca_s3pCaM3CaPP2A_s4pCaM3Ca-> CaMKII_s1pp_s2pCaM3Ca_s3CaM3Ca_s4pCaM3Ca + PP2A
CaMKII_s1pp_s2pCaM3Ca_s3pCaM3Ca_s4pCaM3Ca + PP2A <-> CaMKII_s1pp_s2pCaM3Ca_s3pCaM3Ca_s4pCaM3CaPP2A-> CaMKII_s1pp_s2pCaM3Ca_s3pCaM3Ca_s4CaM3Ca + PP2A
CaMKII_s1pCaM3Ca_s2pCaM3Ca_s3p_s4pCaM3Ca + PP2A <-> CaMKII_s1pCaM3CaPP2A_s2pCaM3Ca_s3p_s4pCaM3Ca-> CaMKII_s1CaM3Ca_s2pCaM3Ca_s3p_s4pCaM3Ca + PP2A
CaMKII_s1pCaM3Ca_s2pCaM3Ca_s3p_s4pCaM3Ca + PP2A <-> CaMKII_s1pCaM3Ca_s2pCaM3CaPP2A_s3p_s4pCaM3Ca-> CaMKII_s1pCaM3Ca_s2CaM3Ca_s3p_s4pCaM3Ca + PP2A
CaMKII_s1pCaM3Ca_s2pCaM3Ca_s3p_s4pCaM3Ca + PP2A <-> CaMKII_s1pCaM3Ca_s2pCaM3Ca_s3pPP2A_s4pCaM3Ca-> CaMKII_s1pCaM3Ca_s2pCaM3Ca_s3_s4pCaM3Ca + PP2A
CaMKII_s1pCaM3Ca_s2pCaM3Ca_s3p_s4pCaM3Ca + PP2A <-> CaMKII_s1pCaM3Ca_s2pCaM3Ca_s3p_s4pCaM3CaPP2A-> CaMKII_s1pCaM3Ca_s2pCaM3Ca_s3p_s4CaM3Ca + PP2A
CaMKII_s1pp_s2p_s3pp_s4pCaM3Ca + PP2A <-> CaMKII_s1ppPP2A_s2p_s3pp_s4pCaM3Ca-> CaMKII_s1p_s2p_s3pp_s4pCaM3Ca + PP2A
CaMKII_s1pp_s2pPP2A_s3pp_s4pCaM3Ca + PP2A <-> CaMKII_s1pp_s2pPP2A_s3pp_s4pCaM3Ca-> CaMKII_s1pp_s2_s3pp_s4pCaM3Ca + PP2A
CaMKII_s1pp_s2p_s3pp_s4pCaM3Ca + PP2A <-> CaMKII_s1pp_s2p_s3ppPP2A_s4pCaM3Ca-> CaMKII_s1pp_s2p_s3p_s4pCaM3Ca + PP2A
CaMKII_s1pp_s2p_s3pp_s4pCaM3Ca + PP2A <-> CaMKII_s1pp_s2p_s3pp_s4pCaM3CaPP2A-> CaMKII_s1pp_s2p_s3pp_s4CaM3Ca + PP2A
CaMKII_s1pCaM3Ca_s2pp_s3p_s4pCaM3Ca + PP2A <-> CaMKII_s1pCaM3CaPP2A_s2pp_s3p_s4pCaM3Ca-> CaMKII_s1CaM3Ca_s2pp_s3p_s4pCaM3Ca + PP2A
CaMKII_s1pCaM3Ca_s2pp_s3p_s4pCaM3Ca + PP2A <-> CaMKII_s1pCaM3Ca_s2ppPP2A_s3p_s4pCaM3Ca-> CaMKII_s1pCaM3Ca_s2p_s3p_s4pCaM3Ca + PP2A
CaMKII_s1pCaM3Ca_s2pp_s3p_s4pCaM3Ca + PP2A <-> CaMKII_s1pCaM3Ca_s2pp_s3pPP2A_s4pCaM3Ca-> CaMKII_s1pCaM3Ca_s2pp_s3_s4pCaM3Ca + PP2A
CaMKII_s1pCaM3Ca_s2pp_s3p_s4pCaM3Ca + PP2A <-> CaMKII_s1pCaM3Ca_s2pp_s3p_s4pCaM3CaPP2A-> CaMKII_s1pCaM3Ca_s2pp_s3p_s4CaM3Ca + PP2A
CaMKII_s1pCaM3Ca_s2p_s3pCaM3Ca_s4pCaM3Ca + PP2A <-> CaMKII_s1pCaM3CaPP2A_s2p_s3pCaM3Ca_s4pCaM3Ca-> CaMKII_s1CaM3Ca_s2p_s3pCaM3Ca_s4pCaM3Ca + PP2A
CaMKII_s1pCaM3Ca_s2p_s3pCaM3Ca_s4pCaM3Ca + PP2A <-> CaMKII_s1pCaM3Ca_s2pPP2A_s3pCaM3Ca_s4pCaM3Ca-> CaMKII_s1pCaM3Ca_s2_s3pCaM3Ca_s4pCaM3Ca + PP2A
CaMKII_s1pCaM3Ca_s2p_s3pCaM3Ca_s4pCaM3Ca + PP2A <-> CaMKII_s1pCaM3Ca_s2p_s3pCaM3CaPP2A_s4pCaM3Ca-> CaMKII_s1pCaM3Ca_s2p_s3CaM3Ca_s4pCaM3Ca + PP2A
CaMKII_s1pCaM3Ca_s2p_s3pCaM3Ca_s4pCaM3Ca + PP2A <-> CaMKII_s1pCaM3Ca_s2p_s3pCaM3Ca_s4pCaM3CaPP2A-> CaMKII_s1pCaM3Ca_s2p_s3pCaM3Ca_s4CaM3Ca + PP2A
CaMKII_s1p_s2pCaM3Ca_s3pCaM3Ca_s4pCaM3Ca + PP2A <-> CaMKII_s1pPP2A_s2pCaM3Ca_s3pCaM3Ca_s4pCaM3Ca-> CaMKII_s1_s2pCaM3Ca_s3pCaM3Ca_s4pCaM3Ca + PP2A
CaMKII_s1p_s2pCaM3Ca_s3pCaM3Ca_s4pCaM3Ca + PP2A <-> CaMKII_s1p_s2pCaM3CaPP2A_s3pCaM3Ca_s4pCaM3Ca-> CaMKII_s1p_s2CaM3Ca_s3pCaM3Ca_s4pCaM3Ca + PP2A
CaMKII_s1p_s2pCaM3Ca_s3pCaM3Ca_s4pCaM3Ca + PP2A <-> CaMKII_s1p_s2pCaM3Ca_s3pCaM3CaPP2A_s4pCaM3Ca-> CaMKII_s1p_s2pCaM3Ca_s3CaM3Ca_s4pCaM3Ca + PP2A
CaMKII_s1p_s2pCaM3Ca_s3pCaM3Ca_s4pCaM3Ca + PP2A <-> CaMKII_s1p_s2pCaM3Ca_s3pCaM3Ca_s4pCaM3CaPP2A-> CaMKII_s1p_s2pCaM3Ca_s3pCaM3Ca_s4CaM3Ca + PP2A
